# Supplementary material for: Fibroblast growth factor (FGF), FGF receptor (FGFR), and cyclin D1 (CCND1) DNA methylation in head and neck squamous cell carcinomas is associated with transcriptional activity, gene amplification, human papillomavirus (HPV) status, and sensitivity to tyrosine kinase inhibitors
Source: Clin Epigenetics. 2021 Dec 21;13:228. doi: 10.1186/s13148-021-01212-4 (PMC8693503; doi:10.1186/s13148-021-01212-4)
Supplement: Supplementary file 1 — Additional file 1: Table S1. DNA methylation analysis of the encoding genes CCND1, FGFR1-4, FGF1-14, and FGF16-23 at single CpG site resolution (840 CpG sites), employing The Cancer Genome Research Atlas (TCGA) HNSCC cohort (N = 530 tumor and N = 50 normal adjacent tissue samples) and HNSCC cell lines (N=40). Single CpG DNA methylation level, spearman’s rank correlation to mRNA expression with regard to human papilloma (HPV) and gene amplification status, and correlation of methylation with sensitivity to the selective FGFR inhibitors PD 173074 and AZD4547 in HNSCC cell lines were included. [file 13148_2021_1212_MOESM1_ESM.xlsx]

## Sheet: Table S1
			Mean [%] methylation or [n.c.] mRNA (tumor) (TCGA)			Mean [%] methylation or [n.c.] mRNA (NAT) (TCGA)			Tumor vs NAT (TCGA)		Mean [%] methylation or [n.c.] mRNA (HPV+ tumors, TCGA)			Mean [%] methylation or [n.c.] mRNA (HPV+ tumors, GSE38271)			Mean [%] methylation or [n.c.] mRNA (HPV- tumors, TCGA)			Mean [%] methylation or [n.c.] mRNA (HPV- tumors, GSE38271)			HPV+ vs HPV- tumors (TCGA)		HPV+ vs HPV- tumors (GSE38271)		HPV+ tumors vs NAT (TCGA)		HPV- tumors vs NAT (TCGA)		Correlation mRNA/methylation (Tumor, TCGA)			Correlation mRNA/methylation (NAT, TCGA)			Correlation mRNA/methylation (HPV+ tumors, TCGA)			Correlation mRNA/methylation (HPV- tumors, TCGA)			Correlation mRNA/methylation (HNSCC cell lines)			Correlation IC50 /methylation and mRNA expression (PD 173074)			Correlation IC50 /methylation and mRNA expression (AZD4547)
Number	CpG site / mRNA	Location	Mean [%] methylation or [n.c.] mRNA	[95%CI]		Mean [%] methylation or [n.c.] mRNA	[95%CI]		P-Value (Mann-Withney U test)	P-Value (corrected)	Mean [%] methylation or [n.c.] mRNA	[95%CI]		Mean [%] methylation or [n.c.] mRNA	[95%CI]		Mean [%] methylation or [ n.c.] mRNA	[95%CI]		Mean [%] methylation or [ n.c.] mRNA	[95%CI]		P-Value (Mann-Withney U test)	P-Value (corrected)	P-Value (Mann-Withney U test)	P-Value (corrected)	P-Value (Mann-Withney U test)	P-Value (corrected)	P-Value (Mann-Withney U test)	P-Value (corrected)	Spearman's ρ	P-Value	P-Value (corrected)	Spearman's ρ	P-Value	P-Value (corrected)	Spearman's ρ	P-Value	P-Value (corrected)	Spearman's ρ	P-Value	P-Value (corrected)	Spearman's ρ	P-Value	P-Value (corrected)	Spearman's ρ	P-Value	P-Value (corrected)	Spearman's ρ
1	cg07686394	Upstream of CCND1 intergenic region	0.594984	0.567324	0.621771	0.674609	0.586961	0.756282	0.0885726	6.99724	0.640796	0.540183	0.738414	0.493441	0.81677	0.0719764	0.586731	0.546985	0.627503	0.424508	0.881528	0.0596801	0.351933	27.8027	0.273806	21.6307	0.603554	47.6808	0.0808471	6.38692	0.00378507	0.93125	73.5688	0.363636	0.105149	8.3068	0.0872587	0.612827	48.4133	-0.00476532	0.941089	74.346	-0.16454	0.310305	24.5141	-0.132201	0.442135	34.9287	-0.18365
2	cg17976121	Upstream of CCND1 intergenic region	0.418284	0.404704	0.431303	0.309827	0.290177	0.32899	2.7581e-13	2.1789e-11	0.325562	0.301206	0.346821	0.362275	0.56213	0.0902353	0.437331	0.417591	0.453958	0.364849	0.650346	0.0880736	6.22853e-10	4.92054e-08	0.958035	75.6848	0.34801	27.4928	8.3464e-15	6.59365e-13	0.0329759	0.452166	35.7211	-0.0662338	0.775454	61.2608	-0.269755	0.111594	8.81596	-0.0750567	0.243764	19.2573	-0.0196998	0.903966	71.4133	-0.152282	0.375278	29.6469	-0.254313
3	cg15114474	Upstream of CCND1 intergenic region	0.330595	0.312426	0.349283	0.145004	0.123364	0.167056	1.57039e-22	1.24061e-20	0.161168	0.132915	0.194654	0.124798	0.395327	0.00590956	0.366801	0.342673	0.389488	0.329114	0.979875	0.00781293	1.24982e-15	9.87355e-14	0.000902618	0.0713068	0.423684	33.4711	4.01095e-26	3.16865e-24	0.234132	6.23754e-08	4.92766e-06	-0.0909091	0.695131	54.9154	-0.138996	0.418814	33.0863	0.134155	0.036623	2.89322	-0.0341463	0.834313	65.9107	-0.275471	0.103921	8.20976	-0.302211
4	cg09177106	Upstream of CCND1 intergenic region	0.32786	0.304318	0.352665	0.0991503	0.0842399	0.115452	6.56753e-40	5.18835e-38	0.0937833	0.0724511	0.120087	0.145954	0.457438	0.0685296	0.379033	0.343608	0.410585	0.351544	0.897938	0.0763811	1.95157e-29	1.54174e-27	0.0010883	0.085976	0.712907	56.3196	1.25277e-34	9.89691e-33	0.181221	3.11326e-05	0.00245948	-0.0584416	0.801328	63.3049	-0.26538	0.117752	9.30238	0.0758362	0.238888	18.8722	-0.0804878	0.621511	49.0994	-0.271738	0.108886	8.60196	-0.31715
5	cg10784570	Upstream of CCND1 intergenic region	0.216288	0.198155	0.234629	0.0984221	0.0880926	0.110032	5.72071e-26	4.51936e-24	0.0589898	0.0518873	0.0678464	0.110701	0.28533	0.0605943	0.254822	0.229677	0.278586	0.261768	0.663651	0.056118	1.94494e-37	1.53651e-35	0.00344214	0.271929	9.31686e-07	7.36032e-05	1.82627e-25	1.44275e-23	0.249385	7.66687e-09	6.05683e-07	-0.407792	0.066503	5.25374	-0.169112	0.324139	25.607	0.189756	0.00298018	0.235435	-0.0876173	0.59085	46.6772	-0.439081	0.0073822	0.583194	-0.306005
6	cg01460619	Upstream of CCND1 intergenic region	0.063822	0.0624461	0.0653126	0.0679947	0.0634887	0.0722701	0.145932	11.5286	0.0738646	0.0678318	0.0799304	0.153409	0.49483	0.0575512	0.0651801	0.0630329	0.0680372	0.115436	0.44718	0.0413856	0.0220254	1.74	0.203327	16.0628	0.115038	9.08797	0.377952	29.8582	-0.176251	5.14493e-05	0.00406449	-0.0909091	0.695131	54.9154	0.0164736	0.924029	72.9983	-0.215492	0.000720411	0.0569125	0.0472795	0.772044	60.9915	0.355281	0.0334719	2.64428	-0.17049
7	cg15151685	Upstream of CCND1 intergenic region	0.0395171	0.0384577	0.0407181	0.0385235	0.0358316	0.0415601	0.619618	48.9498	0.0436324	0.0403067	0.0470975	0.116628	0.33264	0.0538122	0.0407785	0.0392042	0.0423811	0.07883	0.142693	0.0500412	0.20335	16.0647	0.0233517	1.84478	0.0265629	2.09847	0.153826	12.1522	0.167096	0.000125285	0.00989749	-0.163636	0.478474	37.7995	-0.292664	0.0832438	6.57626	0.290051	4.27915e-06	0.000338052	0.439962	0.00449995	0.355496	0.217545	0.202474	15.9954	0.42836
8	cg07099741	Upstream of CCND1 intergenic region	0.0435006	0.0420749	0.0448784	0.0422703	0.0378579	0.0473221	0.647087	51.1199	0.0475344	0.0432457	0.0517591	0.119254	0.34039	0.0638605	0.043996	0.0417119	0.0465777	0.0918592	0.137503	0.0522425	0.307342	24.28	0.0446767	3.52946	0.147216	11.6301	0.572028	45.1902	-0.0916	0.0364209	2.87725	0.0987013	0.670361	52.9586	-0.280566	0.0974249	7.69657	-0.0762786	0.236151	18.656	0.0804878	0.621511	49.0994	0.0849585	0.622258	49.1584	0.0246606
9	cg01406280	Upstream of CCND1 intergenic region	0.0739463	0.0709832	0.0770651	0.0948629	0.0830008	0.107273	0.00042421	0.0335126	0.0866281	0.0757852	0.0982055	0.178319	0.374732	0.0730159	0.0757655	0.0713978	0.080512	0.145984	0.309134	0.0817942	0.127028	10.0352	0.154171	12.1795	0.393265	31.068	0.00306773	0.242351	-0.238034	3.69743e-08	2.92097e-06	-0.163636	0.478474	37.7995	-0.495238	0.00213386	0.168575	-0.261819	3.58634e-05	0.00283321	0.395685	0.0114956	0.908149	0.366737	0.0278025	2.1964	0.311222
10	cg03364015	Upstream of CCND1 intergenic region	0.094847	0.0924002	0.0973791	0.102524	0.0972159	0.107708	0.020529	1.62179	0.12091	0.108872	0.133028	0.23157	0.352105	0.156332	0.101445	0.0977651	0.105229	0.210541	0.430739	0.0959305	0.00566856	0.447816	0.321632	25.4089	0.0119863	0.946914	0.805303	63.6189	-0.223918	2.34806e-07	1.85497e-05	-0.107792	0.641876	50.7082	-0.128958	0.45351	35.8273	-0.244732	0.000116162	0.00917677	-0.40394	0.00974	0.76946	-0.141211	0.411365	32.4978	-0.309325
11	cg13271751	Upstream of CCND1 intergenic region	0.103888	0.0990459	0.108507	0.139268	0.115969	0.170426	0.0366924	2.8987	0.136126	0.121716	0.151119	0.292449	0.54526	0.0538962	0.0902155	0.0849685	0.0955927	0.266635	0.563187	0.0779268	2.11355e-09	1.66971e-07	0.459829	36.3265	0.877793	69.3457	0.00448145	0.354035	-0.593924	4.44668e-51	3.51288e-49	-0.298701	0.188418	14.8851	-0.217761	0.202016	15.9593	-0.640074	2.07255e-29	1.63731e-27	-0.0893058	0.583688	46.1113	0.0688679	0.68982	54.4958	-0.151995
12	cg24387864	Upstream of CCND1 intergenic region	0.142438	0.134886	0.149907	0.230152	0.193711	0.26973	0.000133415	0.0105398	0.189003	0.150161	0.233067	0.282372	0.717391	0.114919	0.140522	0.129687	0.151337	0.23817	0.420432	0.0925419	0.0360756	2.84997	0.188831	14.9177	0.18327	14.4783	0.000119046	0.00940465	-0.279945	7.45072e-11	5.88607e-09	-0.646753	0.00153277	0.121089	-0.402831	0.014855	1.17355	-0.30692	1.07176e-06	8.46692e-05	0.114634	0.481217	38.0161	-0.0973161	0.572324	45.2136	-0.22159
13	cg19209049	Upstream of CCND1 intergenic region	0.0675021	0.0633106	0.0715269	0.100942	0.07962	0.128463	0.022441	1.77284	0.0941691	0.0731532	0.120712	0.186829	0.424973	0.0490031	0.0646766	0.0593256	0.0705083	0.178841	0.393678	0.0484074	0.0278538	2.20045	0.776905	61.3755	0.731133	57.7595	0.0143398	1.13284	-0.330279	9.45881e-15	7.47246e-13	-0.466234	0.0331405	2.6181	-0.463835	0.00438073	0.346078	-0.336931	7.30979e-08	5.77474e-06	0.154972	0.339662	26.8333	0.12821	0.456153	36.0361	-0.0128046
14	cg15233880	Upstream of CCND1 intergenic region	0.162706	0.154893	0.170633	0.246104	0.21007	0.285171	0.000134511	0.0106264	0.212329	0.176273	0.258249	0.289723	0.406072	0.169776	0.15983	0.147944	0.171728	0.25109	0.358209	0.102535	0.0182292	1.44011	0.0495729	3.91626	0.249066	19.6762	0.000109745	0.00866988	-0.295608	5.49056e-12	4.33754e-10	-0.436364	0.0479694	3.78958	-0.334106	0.0464228	3.6674	-0.378789	1.03947e-09	8.21183e-08	0.141463	0.383911	30.329	0.0523911	0.761539	60.1615	-0.0448159
15	cg11398323	Upstream of CCND1 intergenic region	0.186719	0.177288	0.196517	0.278319	0.244919	0.315213	2.50543e-07	1.97929e-05	0.261357	0.212007	0.318812	0.26968	0.436111	0.140687	0.182094	0.167917	0.196136	0.250857	0.342418	0.0817191	0.00655412	0.517776	0.351894	27.7996	0.597836	47.229	1.45377e-07	1.14848e-05	-0.214346	7.69085e-07	6.07577e-05	-0.481818	0.0269872	2.13199	-0.222136	0.192875	15.2372	-0.281333	8.45976e-06	0.000668321	-0.0221388	0.892142	70.4792	0.0574113	0.739447	58.4163	0.0874978
16	cg07149785	Upstream of CCND1 intergenic region	0.0452013	0.0436609	0.0468667	0.0672338	0.0560228	0.0799929	0.00165927	0.131082	0.0490607	0.0455424	0.0533134	0.125135	0.35497	0.0454596	0.0456371	0.0440913	0.0472645	0.145696	0.342958	0.0509983	0.156074	12.3299	0.374676	29.5994	0.010801	0.853282	0.00199879	0.157904	0.031792	0.468573	37.0173	-0.320779	0.156257	12.3443	-0.116088	0.500166	39.5131	0.0646212	0.315764	24.9454	0.163039	0.3148	24.8692	0.175452	0.306058	24.1786	0.0378209
17	cg13720316	Upstream of CCND1 intergenic region	0.211548	0.207959	0.215283	0.23617	0.222702	0.251138	0.000399378	0.0315509	0.225963	0.208041	0.246068	0.241948	0.518723	0.137578	0.217917	0.212852	0.223174	0.229262	0.32141	0.137635	0.437121	34.5325	0.506945	40.0486	0.407027	32.1552	0.0261061	2.06238	0.0686865	0.117023	9.24484	-0.35974	0.109211	8.62765	-0.403604	0.0146464	1.15707	0.116427	0.0700293	5.53232	0.323452	0.041759	3.29896	0.292077	0.0838929	6.62754	0.20179
18	cg05068533	Upstream of CCND1 intergenic region	0.0912826	0.0878501	0.0950287	0.105429	0.0936978	0.118491	0.0449193	3.54862	0.0890971	0.0794247	0.0996616	0.144517	0.613183	0.0667811	0.0988694	0.093353	0.104246	0.133657	0.714221	0.0560158	0.238965	18.8782	0.755136	59.6558	0.0705667	5.57477	0.376762	29.7642	0.0914902	0.0366466	2.89508	-0.22987	0.31615	24.9758	-0.238095	0.162005	12.7984	0.0653245	0.310515	24.5307	0.178799	0.26964	21.3016	0.13529	0.431446	34.0843	-0.0483728
19	cg00858899	Upstream of CCND1 intergenic region	0.0923735	0.0895172	0.0954824	0.10785	0.100841	0.11649	0.00245098	0.193628	0.101348	0.0935543	0.108964	0.193459	0.391292	0.13127	0.0989234	0.0949656	0.103291	0.1717	0.439364	0.0829256	0.69194	54.6633	0.284684	22.49	0.269689	21.3054	0.0989804	7.81945	0.0333409	0.447173	35.3267	-0.244156	0.286153	22.6061	0.0329472	0.848715	67.0485	0.000702504	0.991308	78.3133	0.0906191	0.578144	45.6734	0.34524	0.0391862	3.09571	0.21827
20	cg07781399	CCND1 promoter	0.0835618	0.0803874	0.0869427	0.105676	0.0945131	0.119159	0.000576044	0.0455074	0.0878542	0.078693	0.097895	0.142838	0.37587	0.0623337	0.0859526	0.0818116	0.0904976	0.115252	0.249622	0.0618467	0.770117	60.8393	0.182841	14.4444	0.0498169	3.93553	0.00130625	0.103194	-0.138156	0.00155554	0.122888	-0.148052	0.521874	41.228	-0.43861	0.00745315	0.588799	-0.169882	0.00795754	0.628646	0.274109	0.0869706	6.87067	0.225655	0.185739	14.6734	0.128283
21	cg02255700	CCND1 promoter	0.0810204	0.0790723	0.0828132	0.0873929	0.0830047	0.0922172	0.00834289	0.659088	0.0874584	0.0818468	0.0934269	0.129802	0.295409	0.0779771	0.0899603	0.0875859	0.0923593	0.127337	0.327099	0.0782498	0.480362	37.9486	0.893002	70.5472	0.985634	77.8651	0.300362	23.7286	0.309086	5.10591e-13	4.03367e-11	-0.292208	0.198673	15.6951	-0.170142	0.321159	25.3715	0.407224	4.01008e-11	3.16796e-09	0.235084	0.144232	11.3943	0.381798	0.0215754	1.70446	0.215543
22	cg26399164	CCND1 promoter	0.112401	0.108545	0.116402	0.141347	0.124421	0.161533	0.00814949	0.64381	0.129731	0.1103	0.151878	0.144503	0.274348	0.072113	0.115201	0.110792	0.119932	0.145275	0.613444	0.0620512	0.202025	15.96	0.977535	77.2253	0.449653	35.5226	0.0170492	1.34689	-0.181031	3.17444e-05	0.00250781	-0.332468	0.140877	11.1293	-0.392535	0.0178835	1.4128	-0.195775	0.00217081	0.171494	0.368668	0.0192399	1.51995	0.195662	0.252774	19.9692	0.144407
23	cg03735308	CCND1 promoter	0.0219842	0.020596	0.0237376	0.0261303	0.0226096	0.0310314	0.197647	15.6141	0.0223646	0.0202204	0.0249453	0.0782723	0.495091	0.00593101	0.0211797	0.0200476	0.0224753	0.0644335	0.305412	0.0191083	0.518236	40.9406	0.649434	51.3053	0.193431	15.281	0.0394639	3.11765	-0.246595	1.13698e-08	8.98218e-07	0.0493506	0.831769	65.7097	0.0939511	0.58574	46.2734	-0.26643	2.57496e-05	0.00203422	0.212946	0.187079	14.7792	0.325288	0.0528845	4.17788	0.0129231
24	cg11190277	CCND1 promoter	0.0905037	0.0874628	0.0939571	0.107599	0.0964178	0.121894	0.00551684	0.43583	0.0963806	0.0860354	0.107697	0.129778	0.456175	0.0732891	0.093734	0.0900377	0.0977933	0.151794	0.628442	0.0583795	0.66076	52.2	0.476654	37.6557	0.24888	19.6615	0.0629855	4.97585	-0.083642	0.0561639	4.43695	-0.342857	0.128131	10.1224	-0.349292	0.0367918	2.90655	-0.12445	0.0526813	4.16182	0.35985	0.0225648	1.78262	0.190127	0.26671	21.0701	0.0639042
25	cg07663571	CCND1 promoter	0.0200669	0.0182749	0.0225222	0.0183364	0.0177323	0.0189989	0.670454	52.9659	0.0205347	0.019364	0.0216759	0.0268126	0.162076	0.0097445	0.0183216	0.0178472	0.018818	0.0200895	0.0481082	0.00659663	0.00271817	0.214735	0.31182	24.6337	0.00616955	0.487395	0.971539	76.7515	-0.302977	1.52146e-12	1.20196e-10	-0.0675325	0.771162	60.9218	-0.134106	0.435527	34.4067	-0.300007	1.91026e-06	0.00015091	-0.00825516	0.95968	75.8147	0.0469846	0.785538	62.0575	-0.0471871
26	cg16969182	CCND1 promoter	0.0101734	0.00970273	0.010821	0.00936509	0.00880632	0.0100877	0.489841	38.6974	0.010871	0.00990346	0.0118467	0.0342376	0.137913	0.0122497	0.00935131	0.00900502	0.00971797	0.031596	0.107499	0.010173	0.00635464	0.502016	0.77169	60.9635	0.0262574	2.07433	0.976104	77.1122	-0.222718	2.73235e-07	2.15856e-05	0.205195	0.372237	29.4068	-0.00617761	0.971475	76.7466	-0.174404	0.00641857	0.507067	0.23152	0.150593	11.8968	0.159619	0.352425	27.8416	-0.0588061
27	cg24020398	CCND1 promoter	0.0864758	0.0841762	0.0887896	0.0939001	0.088016	0.0999746	0.101618	8.02784	0.0939054	0.0861783	0.102382	0.122924	0.198719	0.0761713	0.0933479	0.0899886	0.0966668	0.120033	0.22714	0.0772791	0.914751	72.2653	0.793839	62.7133	0.999236	78.9396	0.898862	71.0101	0.20239	3.14212e-06	0.000248228	-0.336364	0.135997	10.7437	-0.0610039	0.723762	57.1772	0.281607	8.28313e-06	0.000654367	0.454409	0.00322388	0.254687	0.464826	0.00428676	0.338654	0.533997
28	cg14513281	CCND1 promoter	0.0218732	0.0205886	0.0233366	0.019157	0.017841	0.0205925	0.313172	24.7406	0.0225056	0.0200142	0.0252876	0.0384681	0.208835	0.0142941	0.0212016	0.019725	0.0230485	0.0347581	0.151366	0.00889336	0.591516	46.7297	0.723518	57.1579	0.0289702	2.28865	0.316656	25.0158	-0.222908	2.66789e-07	2.10763e-05	0.232468	0.31056	24.5342	-0.19305	0.259289	20.4838	-0.178461	0.00527043	0.416364	0.0106942	0.947781	74.8747	0.197207	0.248973	19.6689	0.178908
29	cg15330584	CCND1 promoter	0.0933154	0.0908119	0.0956973	0.0878591	0.0812749	0.0949786	0.209217	16.5281	0.0935023	0.0867041	0.101485	0.147364	0.242096	0.103841	0.0961117	0.0933916	0.0987916	0.13227	0.232879	0.0990516	0.535378	42.2949	0.0723242	5.71361	0.299749	23.6801	0.0239251	1.89009	0.175648	5.46288e-05	0.00431567	-0.174026	0.450585	35.5962	-0.0036036	0.983358	77.6853	0.138599	0.030785	2.43202	0.121764	0.454175	35.8798	0.14945	0.384326	30.3618	-0.0446974
30	cg10518262	CCND1 promoter	0.0214324	0.0204681	0.0223702	0.0210109	0.0201965	0.0218159	0.817858	64.6107	0.0234847	0.0216627	0.0253147	0.043013	0.197842	0.0189173	0.0202397	0.0193496	0.0213669	0.0312043	0.121652	0.0127309	0.0184584	1.45821	0.228135	18.0227	0.045188	3.56986	0.491806	38.8527	-0.39003	2.06324e-20	1.62996e-18	-0.185714	0.420251	33.1999	-0.399485	0.015788	1.24725	-0.387747	3.85397e-10	3.04464e-08	0.128518	0.429336	33.9175	0.340349	0.0422436	3.33725	0.124726
31	cg24203315	CCND1 promoter	0.0497006	0.04792	0.0516956	0.0461883	0.0432185	0.0491824	0.0521641	4.12096	0.0564967	0.050859	0.0621413	0.0912657	0.178354	0.0466384	0.0502513	0.0477726	0.0534421	0.0963943	0.231134	0.0305916	0.130596	10.3171	0.66435	52.4837	0.00341102	0.26947	0.235752	18.6244	-0.0818041	0.0618103	4.88301	-0.0584416	0.801328	63.3049	-0.376319	0.0236909	1.87158	-0.106276	0.0983662	7.77093	0.381801	0.0150556	1.18939	0.300444	0.0750047	5.92537	0.250874
32	cg15954335	CCND1 promoter	0.0293808	0.026657	0.0322423	0.0233662	0.0220995	0.02479	0.218968	17.2985	0.0299271	0.025395	0.0354695	0.107849	0.313647	0.0571943	0.0277314	0.0240697	0.0324194	0.0917937	0.257134	0.0324219	0.713109	56.3356	0.341711	26.9952	0.0781062	6.17039	0.377441	29.8178	-0.193788	8.22404e-06	0.000649699	0.188312	0.413664	32.6794	-0.157272	0.359643	28.4118	-0.106395	0.0979886	7.7411	-0.169981	0.294353	23.2539	-0.0386175	0.82306	65.0217	-0.174284
33	cg09551996	CCND1 promoter	0.0776404	0.075861	0.0797084	0.0788771	0.0736137	0.0844038	0.72594	57.3493	0.0921237	0.0825597	0.100996	0.169635	0.213764	0.136209	0.0834689	0.0805174	0.086108	0.175602	0.649756	0.111826	0.100195	7.9154	0.786317	62.119	0.0218687	1.72763	0.189251	14.9508	0.159025	0.000264462	0.0208925	-0.14026	0.544247	42.9955	-0.0496782	0.773555	61.1109	0.22711	0.000358628	0.0283316	0.0812383	0.618253	48.8419	0.211109	0.216482	17.102	0.00936629
34	cg25395653	CCND1 promoter	0.0327281	0.0294885	0.0369916	0.0255759	0.024316	0.0269975	0.257714	20.3594	0.0345112	0.0306089	0.0381773	0.069985	0.163324	0.0398582	0.0276147	0.0264636	0.0288195	0.0608015	0.226915	0.0328598	0.00400281	0.316222	0.395004	31.2054	0.000331543	0.0261919	0.0203018	1.60384	-0.325301	2.48332e-14	1.96183e-12	-0.0233766	0.919885	72.6709	-0.208494	0.222358	17.5663	-0.250937	7.65285e-05	0.00604575	0.198124	0.220386	17.4105	0.387333	0.0196001	1.54841	0.0248977
35	cg12825880	CCND1 promoter	0.0331127	0.0319455	0.0345665	0.033071	0.0316925	0.0344986	0.987252	77.9929	0.0348934	0.0327025	0.0371154	0.0834172	0.389552	0.036533	0.0303418	0.0292526	0.031651	0.0677838	0.338921	0.0291371	0.00800434	0.632343	0.477625	37.7324	0.186941	14.7684	0.0570816	4.50945	-0.443107	1.63006e-26	1.28774e-24	-0.277922	0.222532	17.58	-0.283655	0.0936403	7.39759	-0.505369	3.70405e-17	2.9262e-15	0.142589	0.380099	30.0278	0.242775	0.153669	12.1399	0.154485
36	cg10539418	CCND1 promoter	0.0975152	0.0955018	0.0995164	0.0996626	0.0952946	0.103934	0.562604	44.4457	0.105765	0.0991504	0.113481	0.141527	0.291798	0.0852	0.101766	0.0990583	0.104485	0.13135	0.228537	0.0892146	0.326155	25.7663	0.390955	30.8855	0.21078	16.6516	0.526835	41.62	0.211388	1.09777e-06	8.67241e-05	-0.307792	0.174674	13.7992	-0.176062	0.304354	24.044	0.290669	4.07376e-06	0.000321827	0.463227	0.00261144	0.206304	0.56034	0.000379246	0.0299604	0.481593
37	cg08170622	CCND1 promoter	0.0346839	0.0327941	0.0373654	0.0343409	0.0321387	0.0367071	0.936748	74.0031	0.0535026	0.0333767	0.0938557	0.0830167	0.268293	0.0434321	0.0370948	0.0356408	0.0384644	0.0823447	0.267533	0.0399483	0.366855	28.9816	0.966564	76.3586	0.293636	23.1972	0.0610675	4.82433	0.389665	2.25362e-20	1.78036e-18	0.025974	0.911015	71.9702	0.0877735	0.610725	48.2473	0.477053	3.25394e-15	2.57062e-13	0.455535	0.00313929	0.248004	0.288988	0.087373	6.90247	0.223013
38	cg23753457	CCND1 promoter	0.0360874	0.0350498	0.0371898	0.0346579	0.0329522	0.0364977	0.171625	13.5584	0.0397317	0.0367462	0.0424005	0.0838812	0.328482	0.0457113	0.0417926	0.0403532	0.0432168	0.0769862	0.331373	0.0292846	0.312684	24.702	0.738794	58.3647	0.00561433	0.443532	8.08357e-09	6.38602e-07	0.388589	2.92056e-20	2.30724e-18	0.038961	0.866841	68.4804	0.162162	0.344705	27.2317	0.513318	9.76914e-18	7.71762e-16	0.485929	0.00147894	0.116837	0.39776	0.0162878	1.28674	0.416859
39	cg02694676	CCND1 promoter	0.140617	0.138248	0.142941	0.151032	0.147829	0.154136	4.31184e-06	0.000340636	0.145445	0.13615	0.155359	0.172862	0.221006	0.140682	0.138171	0.135251	0.141308	0.171029	0.273734	0.118384	0.121497	9.59829	0.843829	66.6625	0.331889	26.2192	2.52404e-07	1.99399e-05	-0.163	0.000183852	0.0145243	-0.211688	0.356958	28.1997	-0.246332	0.147545	11.6561	-0.243629	0.000124967	0.00987236	0.0949343	0.560097	44.2477	0.177126	0.301395	23.8102	-0.0666311
40	cg21742931	CCND1 promoter	0.0304693	0.0298188	0.0311464	0.0280863	0.0269785	0.0293741	0.000944284	0.0745984	0.0317341	0.0298879	0.0335566	0.107428	0.254777	0.0638743	0.0320258	0.0309467	0.0330096	0.104962	0.294785	0.0622779	0.85046	67.1863	0.870926	68.8032	0.00299012	0.23622	5.47293e-06	0.000432362	0.212715	9.36394e-07	7.39751e-05	-0.0649351	0.779751	61.6003	-0.018018	0.91693	72.4375	0.319657	3.55279e-07	2.80671e-05	0.533771	0.000389608	0.030779	0.278432	0.100107	7.90847	0.173217
41	cg05164185	CCND1 promoter	0.0528065	0.051152	0.0543519	0.0665673	0.0630088	0.070324	7.03384e-09	5.55673e-07	0.062677	0.0573186	0.0678378	0.189063	0.359781	0.068449	0.0501671	0.0478329	0.0528086	0.165979	0.322129	0.045624	0.000336244	0.0265633	0.386638	30.5444	0.229686	18.1452	1.40044e-10	1.10635e-08	-0.546066	6.63688e-42	5.24313e-40	-0.0636364	0.784054	61.9403	0.0118404	0.945358	74.6833	-0.654779	3.89839e-31	3.07973e-29	0.254221	0.113425	8.96057	0.080968	0.638759	50.4619	0.0669868
42	cg24419164	CCND1 promoter	0.0434888	0.0424118	0.0446291	0.0434297	0.040978	0.0459581	0.976263	77.1248	0.0450549	0.0420758	0.048109	0.120104	0.310705	0.068531	0.0429589	0.0416365	0.0441709	0.124549	0.47067	0.0621434	0.248686	19.6462	0.833082	65.8135	0.414062	32.7109	0.761415	60.1518	0.0577897	0.187411	14.8055	-0.341558	0.129678	10.2446	-0.249421	0.142373	11.2475	0.162601	0.0111313	0.87937	0.474859	0.00196087	0.154909	0.447834	0.00616477	0.487017	0.403225
43	cg12994233	CCND1 promoter	0.0391698	0.0384131	0.0399044	0.0422266	0.0401118	0.0445852	0.0245912	1.9427	0.0408989	0.0384344	0.0437191	0.10318	0.276596	0.0736004	0.0416288	0.0404642	0.0427367	0.103998	0.292009	0.0702202	0.659062	52.0659	0.948252	74.9119	0.46845	37.0075	0.671346	53.0364	0.292978	8.6046e-12	6.79763e-10	-0.181818	0.430238	33.9888	0.0638353	0.711478	56.2067	0.317948	4.13266e-07	3.2648e-05	0.165478	0.307516	24.2938	0.0799382	0.643045	50.8006	0.076116
44	cg09801353	CCND1 promoter	0.0100809	0.00987651	0.0102949	0.00971494	0.00931785	0.0101541	0.345328	27.2809	0.0112899	0.0105166	0.0121572	0.0235486	0.16248	0.00289102	0.00964644	0.00938281	0.00992768	0.0255348	0.270506	0.00664056	0.000192676	0.0152214	0.875089	69.132	0.00298355	0.2357	0.847006	66.9135	-0.387337	3.94464e-20	3.11627e-18	0.116883	0.613866	48.4954	-0.0254826	0.882719	69.7348	-0.378543	1.06772e-09	8.43497e-08	0.0797373	0.624777	49.3574	0.134518	0.434105	34.2943	-0.0768273
45	cg19472759	CCND1 promoter	0.0194853	0.0190241	0.0199765	0.0176986	0.0170304	0.0183823	5.71679e-05	0.00451626	0.0244244	0.0215389	0.0275477	0.0564157	0.237079	0.030258	0.0184933	0.0176304	0.0193966	0.0382237	0.153206	0.0150414	0.00195508	0.154451	0.100135	7.9107	0.000500247	0.0395196	0.147815	11.6774	-0.421328	7.05142e-24	5.57062e-22	-0.222078	0.333281	26.3292	-0.136422	0.427565	33.7777	-0.390116	2.94983e-10	2.33036e-08	-0.153846	0.343224	27.1147	0.158589	0.355581	28.0909	-0.20013
46	cg05200606	CCND1 promoter	0.0788109	0.077099	0.0805228	0.0776874	0.0731726	0.0824522	0.694575	54.8714	0.0858364	0.0792447	0.0927736	0.121786	0.297855	0.0628228	0.0853422	0.0829684	0.0877593	0.11927	0.181189	0.0716886	0.889901	70.3022	0.817626	64.5924	0.0458415	3.62148	0.01229	0.970914	0.280006	7.37713e-11	5.82793e-09	-0.0376623	0.871244	68.8282	0.0198198	0.908657	71.7839	0.334889	8.85754e-08	6.99746e-06	0.257598	0.108549	8.57539	0.156015	0.363544	28.72	0.35177
47	cg14872731	CCND1 promoter	0.0394375	0.0382565	0.0406904	0.0377877	0.0341753	0.041274	0.463519	36.618	0.0429957	0.0392109	0.046895	0.0734161	0.155358	0.0434454	0.0404557	0.0385145	0.0424387	0.0742021	0.187034	0.0501005	0.368171	29.0855	0.929012	73.3919	0.0577098	4.55908	0.272995	21.5666	0.056723	0.195699	15.4602	0.0246753	0.915449	72.3205	0.0213642	0.901572	71.2242	0.137753	0.0318312	2.51466	0.25666	0.109887	8.6811	0.255648	0.132353	10.4559	0.326398
48	cg25060573	CCND1 promoter	0.0450896	0.0439543	0.0462122	0.0448663	0.0425295	0.0475479	0.873629	69.0167	0.0447461	0.0421745	0.0474573	0.145659	0.247253	0.0785572	0.0470998	0.0454275	0.0488323	0.132572	0.200471	0.0673585	0.154381	12.1961	0.276737	21.8623	0.949465	75.0077	0.155938	12.3191	0.409593	1.55288e-22	1.22678e-20	-0.0467532	0.840511	66.4003	0.268983	0.112663	8.90038	0.489299	4.94066e-16	3.90312e-14	0.380863	0.0153265	1.21079	0.127438	0.458894	36.2526	0.300196
49	cg19964454	CCND1 promoter	0.482115	0.472219	0.491722	0.313947	0.297328	0.330839	3.51939e-29	2.78032e-27	0.419353	0.391865	0.449236	0.4227	0.900061	0.0700805	0.509258	0.495782	0.522009	0.571934	0.869517	0.319087	2.2227e-06	0.000175593	0.00246279	0.194561	1.72258e-07	1.36084e-05	6.4542e-36	5.09882e-34	0.212811	9.25636e-07	7.31253e-05	-0.087013	0.707631	55.9028	-0.272587	0.107742	8.5116	0.171856	0.00724944	0.572706	-0.10788	0.50759	40.0996	-0.306494	0.0690487	5.45485	-0.194677
50	cg09637363	CCND1 promoter	0.755106	0.74679	0.7631	0.592671	0.566981	0.617629	3.07203e-28	2.4269e-26	0.728939	0.690063	0.767076	0.583041	0.86809	0.149503	0.773549	0.763297	0.783409	0.668577	0.891479	0.335493	0.035135	2.77566	0.0423981	3.34945	5.68477e-08	4.49097e-06	2.15398e-19	1.70165e-17	0.020709	0.636884	50.3138	-0.120779	0.602015	47.5592	-0.372973	0.0250654	1.98016	-0.0503737	0.434393	34.317	-0.394559	0.0117546	0.928616	-0.252687	0.13705	10.827	-0.0626
51	cg21815083	CCND1 promoter	0.0170073	0.0154569	0.0190267	0.0126936	0.0114297	0.0143358	0.184694	14.5908	0.0182537	0.0155728	0.0213149	0.0636723	0.353682	0.0395085	0.0173147	0.0143347	0.0209124	0.0690745	0.279009	0.0320043	0.845678	66.8085	0.764766	60.4165	0.0028513	0.225253	0.257252	20.3229	-0.139172	0.00143453	0.113327	0.128571	0.578604	45.7098	-0.0653797	0.704807	55.6798	-0.0439057	0.495731	39.1628	0.0699812	0.667856	52.7606	0.0155757	0.928159	73.3246	0.0443417
52	cg25611369	CCND1 promoter flank	0.875952	0.866189	0.885484	0.772049	0.740317	0.800717	1.56808e-11	1.23879e-09	0.831183	0.78084	0.873442	0.674242	0.872745	0.309227	0.892409	0.880591	0.902138	0.719847	0.891364	0.438843	0.0161699	1.27742	0.249911	19.743	0.0364207	2.87723	3.83404e-11	3.02889e-09	-0.124946	0.00424907	0.335676	-0.351948	0.117673	9.29619	0.0442728	0.797651	63.0145	-0.378407	1.0837e-09	8.5612e-08	-0.364728	0.0206709	1.633	-0.251529	0.138921	10.9748	-0.254668
53	cg16794682	CCND1 promoter flank	0.843697	0.835048	0.85179	0.800093	0.776258	0.822412	0.00152953	0.120833	0.81549	0.776279	0.848674	0.736098	0.842105	0.585726	0.858412	0.848232	0.867519	0.731361	0.84409	0.557764	0.0303663	2.39894	0.837507	66.1631	0.452111	35.7168	1.15876e-06	9.1542e-05	-0.152902	0.00045546	0.0359814	-0.255844	0.262973	20.7749	0.0931789	0.588838	46.5182	-0.308764	9.16329e-07	7.239e-05	-0.347467	0.0280314	2.21448	-0.192959	0.259519	20.502	-0.225502
54	cg06539449	CCND1 promoter flank	0.769263	0.754797	0.783011	0.6719	0.640033	0.702251	2.50587e-07	1.97964e-05	0.707147	0.649113	0.75761	0.553809	0.807062	0.0595842	0.786605	0.768771	0.803073	0.553044	0.8645	0.231029	0.00145127	0.114651	0.987467	78.0099	0.273777	21.6284	3.33289e-08	2.63298e-06	-0.0940201	0.0317362	2.50716	-0.325974	0.149283	11.7934	0.0357786	0.835883	66.0348	-0.24943	8.47748e-05	0.00669721	-0.35197	0.025929	2.04839	-0.301731	0.0737051	5.8227	-0.231668
55	cg13608094	CCND1 promoter flank	0.875626	0.869261	0.881824	0.871077	0.859871	0.882219	0.430867	34.0385	0.880377	0.862509	0.896208	0.720902	0.888047	0.170448	0.888311	0.879054	0.896398	0.741189	0.911664	0.377273	0.472456	37.324	0.605824	47.8601	0.342361	27.0465	0.00693234	0.547655	-0.000621656	0.988695	78.1069	0.154545	0.503568	39.7819	-0.0967825	0.574442	45.3809	-0.0893937	0.1648	13.0192	-0.257223	0.109083	8.61755	-0.266203	0.116574	9.20932	-0.157686
56	cg19047670	CCND1 promoter flank	0.813651	0.807362	0.819468	0.794144	0.78521	0.803062	0.000938896	0.0741728	0.813007	0.786407	0.834568	0.66987	0.814945	0.298578	0.822043	0.812707	0.830297	0.708512	0.866219	0.338931	0.468134	36.9826	0.286345	22.6213	0.156087	12.3309	0.00582436	0.460124	-0.143848	0.000981356	0.0775271	-0.0831169	0.720203	56.8961	0.123037	0.474675	37.4993	-0.237679	0.000184258	0.0145564	-0.326642	0.0396706	3.13398	-0.298127	0.077389	6.11373	-0.132314
57	cg12266049	CCND1 promoter flank	0.969651	0.964521	0.974107	0.968744	0.963796	0.972723	0.904541	71.4588	0.970883	0.962765	0.976781	0.725812	0.953463	0.276279	0.971992	0.964669	0.977162	0.740736	0.955056	0.494706	0.886236	70.0126	0.74603	58.9364	0.584188	46.1508	0.619724	48.9582	0.13442	0.00208568	0.164769	-0.0116883	0.959896	75.8318	0.0229086	0.894495	70.6651	0.14574	0.0230692	1.82247	-0.204503	0.205583	16.2411	-0.408058	0.0134907	1.06577	-0.374177
58	cg12129983	CCND1 promoter flank	0.810166	0.805741	0.814512	0.832907	0.825293	0.840333	8.80495e-07	6.95591e-05	0.810897	0.798247	0.821903	0.672562	0.88318	0.225806	0.812744	0.806278	0.818854	0.695966	0.857219	0.536338	0.835059	65.9697	0.519902	41.0722	0.0013195	0.10424	7.2602e-05	0.00573556	-0.318731	8.64323e-14	6.82815e-12	-0.305195	0.178529	14.1038	0.101158	0.557178	44.017	-0.411351	2.43575e-11	1.92425e-09	-0.430957	0.00550062	0.434549	-0.195791	0.252456	19.944	-0.133381
59	cg18773844	CCND1 promoter flank	0.75115	0.744636	0.757258	0.737452	0.725287	0.750464	0.16786	13.261	0.725791	0.706028	0.744986	0.690849	0.912305	0.50635	0.763703	0.756355	0.771398	0.725691	0.876548	0.585951	0.000440035	0.0347627	0.172819	13.6527	0.305475	24.1325	0.00325594	0.257219	0.0074163	0.865766	68.3955	0.0038961	0.986627	77.9436	0.0324324	0.851052	67.2331	-0.0822499	0.201354	15.907	-0.227205	0.158564	12.5265	-0.190899	0.264736	20.9142	-0.41105
60	cg27021553	CCND1 promoter flank	0.675658	0.669066	0.681708	0.70381	0.681924	0.724806	0.00461866	0.364874	0.677426	0.652545	0.699708	0.670807	0.866722	0.532143	0.682113	0.673785	0.690541	0.665425	0.862659	0.23212	0.705351	55.7227	0.8631	68.1849	0.102227	8.07597	0.042814	3.38231	0.206187	2.02755e-06	0.000160176	0.3	0.186411	14.7265	0.379408	0.0224782	1.77577	0.247365	9.74349e-05	0.00769735	-0.511632	0.000740011	0.0584609	-0.313832	0.0623306	4.92411	-0.389828
61	cg09520904	CCND1 promoter flank	0.54857	0.540756	0.557061	0.526565	0.505791	0.547803	0.0452557	3.5752	0.518163	0.484808	0.548335	0.525661	0.706316	0.290885	0.562619	0.550338	0.574259	0.608988	0.939608	0.404657	0.00813262	0.642477	0.0369562	2.91954	0.662189	52.3129	0.0025967	0.205139	0.300534	2.33757e-12	1.84668e-10	0.364935	0.10382	8.2018	0.286744	0.0899694	7.10759	0.322667	2.71623e-07	2.14582e-05	-0.0789869	0.62805	49.6159	-0.1555	0.365149	28.8468	-0.273994
62	cg07295918	CCND1 promoter flank	0.68874	0.682626	0.694562	0.704465	0.689603	0.718282	0.104384	8.24635	0.666167	0.637027	0.690685	0.539911	0.727031	0.122686	0.701047	0.69304	0.708975	0.63431	0.888077	0.415264	0.015051	1.18903	0.0159795	1.26238	0.0134374	1.06156	0.708045	55.9356	0.0796277	0.069094	5.45843	-0.106494	0.645917	51.0274	0.420592	0.0106434	0.840828	0.0150236	0.815762	64.4452	-0.393246	0.0120632	0.952991	-0.277016	0.101918	8.05149	-0.241271
63	cg03040489	CCND1 promoter flank	0.847643	0.842701	0.852785	0.88058	0.873873	0.887253	5.41809e-13	4.28029e-11	0.870494	0.85996	0.881244	0.575234	0.828906	0.238185	0.846854	0.839537	0.854038	0.571169	0.869482	0.160826	0.000603714	0.0476934	0.933723	73.7641	0.122143	9.64932	2.86071e-11	2.25996e-09	-0.481746	1.09757e-31	8.67084e-30	-0.0337662	0.884472	69.8733	-0.208752	0.221775	17.5202	-0.558117	2.67739e-21	2.11514e-19	-0.45272	0.00335451	0.265006	-0.196048	0.251821	19.8938	-0.369672
64	cg01390647	CCND1 promoter flank	0.822132	0.818989	0.825235	0.851785	0.845913	0.857484	8.59376e-13	6.78907e-11	0.836378	0.827724	0.845439	0.815956	0.919399	0.660079	0.822302	0.817594	0.82687	0.769762	0.940321	0.349457	0.0277648	2.19342	0.102872	8.12689	0.00426822	0.337189	9.09968e-12	7.18875e-10	-0.402379	9.78599e-22	7.73093e-20	0.150649	0.514514	40.6466	0.0532819	0.757605	59.8508	-0.50271	5.74096e-17	4.53536e-15	-0.511069	0.000751757	0.0593888	-0.209307	0.22052	17.4211	-0.298417
65	cg15974867	CCND1 promoter flank	0.914369	0.907725	0.920733	0.915918	0.888583	0.93845	0.889261	70.2516	0.868242	0.836197	0.896385	0.63077	0.938629	0.344498	0.920834	0.911321	0.929627	0.706169	0.938184	0.344262	0.00246747	0.19493	0.0587452	4.64087	0.019588	1.54745	0.687282	54.2953	0.439448	4.66162e-26	3.68268e-24	-0.00779221	0.973258	76.8874	0.285714	0.0911806	7.20326	0.450989	1.41121e-13	1.11485e-11	0.184428	0.254602	20.1136	0.0375877	0.827707	65.3888	-0.096627
66	cg00248856	CCND1 promoter flank	0.728583	0.721481	0.73549	0.753981	0.74024	0.767732	0.0024347	0.192341	0.70317	0.666437	0.733363	0.569564	0.723777	0.38697	0.750584	0.741174	0.759201	0.612696	0.832776	0.242073	0.00787023	0.621748	0.156469	12.361	0.00661988	0.522971	0.736933	58.2177	0.112582	0.0100466	0.793682	0.00649351	0.977714	77.2394	0.311969	0.0639848	5.0548	0.0301107	0.640454	50.5958	0.0105066	0.948696	74.947	-0.266589	0.116024	9.16593	-0.13101
67	cg19137748	CCND1 promoter flank	0.910199	0.900918	0.91981	0.83568	0.815108	0.856616	1.07878e-06	8.52239e-05	0.847519	0.805177	0.884411	0.781644	0.965184	0.515075	0.921541	0.907794	0.933924	0.783034	0.974425	0.538807	5.61523e-05	0.00443603	0.969289	76.5738	0.579677	45.7944	1.34841e-08	1.06524e-06	0.0694615	0.112939	8.92221	-0.684416	0.000621272	0.0490805	-0.0980695	0.569339	44.9778	-0.0257	0.690171	54.5235	-0.164353	0.310865	24.5583	-0.140182	0.414818	32.7707	-0.286917
68	cg20195046	CCND1 promoter flank	0.920387	0.918081	0.922698	0.910393	0.899045	0.920113	0.0162221	1.28155	0.928816	0.923139	0.93425	0.748089	0.900319	0.580082	0.925365	0.922347	0.927985	0.771791	0.970236	0.524304	0.374482	29.5841	0.402579	31.8037	0.00181102	0.143071	0.00527387	0.416636	-0.216019	6.27481e-07	4.9571e-05	-0.0350649	0.880059	69.5247	-0.179923	0.293701	23.2024	-0.221259	0.000511881	0.0404386	-0.272608	0.0887828	7.01384	-0.384888	0.0204535	1.61583	-0.231193
69	cg11234767	CCND1 promoter flank	0.936267	0.934082	0.938314	0.939954	0.936156	0.943659	0.310163	24.5029	0.933543	0.92906	0.937961	0.841912	0.941947	0.480929	0.940143	0.937153	0.942876	0.846195	0.937428	0.59566	0.0686828	5.42594	0.89952	71.0621	0.0399183	3.15355	0.951488	75.1676	0.119238	0.006382	0.504178	-0.00909091	0.968803	76.5354	-0.0579151	0.737241	58.2421	0.102882	0.109655	8.66273	-0.362852	0.0213829	1.68925	-0.301603	0.0738342	5.8329	-0.15816
70	cg06741896	CCND1 promoter flank	0.86709	0.84842	0.883445	0.78829	0.739394	0.830867	0.00440787	0.348222	0.671722	0.558968	0.777694	0.603161	0.893706	0.0483442	0.910087	0.892426	0.924553	0.650377	0.927408	0.283825	0.000177357	0.0140112	0.464483	36.6942	0.0616658	4.8716	3.46383e-06	0.000273643	0.497864	4.79138e-34	3.78519e-32	-0.397403	0.0744368	5.88051	-0.153925	0.370084	29.2366	0.470264	8.96111e-15	7.07928e-13	0.338649	0.0325576	2.57205	0.147905	0.389315	30.7559	0.025372
71	cg02753511	CCND1 promoter flank	0.909061	0.895417	0.921085	0.787704	0.755599	0.817483	2.45476e-09	1.93926e-07	0.767715	0.683844	0.847731	0.696416	0.920515	0.39471	0.934366	0.921453	0.94566	0.697601	0.901518	0.23737	0.000266809	0.0210779	0.980636	77.4702	0.650248	51.3696	2.02549e-12	1.60014e-10	0.111221	0.0109938	0.868511	-0.237662	0.299561	23.6653	-0.12381	0.471885	37.2789	-0.0108779	0.866032	68.4165	-0.0851782	0.601264	47.4999	0.033211	0.847518	66.9539	-0.169542
72	cg00953256	CCND1 promoter flank	0.604471	0.592098	0.615891	0.477141	0.44996	0.506965	5.25891e-11	4.15454e-09	0.485004	0.431467	0.53035	0.459753	0.863724	0.0912915	0.634012	0.618325	0.64848	0.506111	0.941976	0.143323	1.33513e-06	0.000105476	0.375822	29.6899	0.787635	62.2232	7.50676e-17	5.93034e-15	0.00953214	0.828001	65.412	-0.38961	0.0808379	6.3862	-0.164221	0.33853	26.7439	-0.179273	0.0050641	0.400064	-0.185366	0.252152	19.92	-0.199652	0.243034	19.1997	-0.433221
73	cg12263469	CCND1 promoter flank	0.816318	0.803055	0.828569	0.680574	0.646003	0.716572	1.53338e-10	1.21137e-08	0.661056	0.59207	0.724945	0.609481	0.874514	0.361387	0.841946	0.826238	0.85631	0.699199	0.953333	0.307555	4.53578e-06	0.000358327	0.0517569	4.08879	0.602108	47.5665	2.46774e-16	1.94952e-14	0.086643	0.0478682	3.78159	-0.427273	0.0533704	4.21626	-0.100644	0.559196	44.1765	-0.103032	0.109134	8.62155	-0.063227	0.698319	55.1672	-0.217803	0.201927	15.9522	-0.364218
74	cg00347938	CCND1 promoter flank	0.922668	0.908291	0.935962	0.814606	0.775288	0.854377	1.82835e-06	0.000144439	0.749853	0.663742	0.822719	0.644494	0.949624	0.407731	0.954699	0.93955	0.967794	0.743145	0.971385	0.287549	5.88171e-06	0.000464655	0.0500697	3.9555	0.136429	10.7779	5.09723e-09	4.02681e-07	0.265043	7.68264e-10	6.06929e-08	-0.298701	0.188418	14.8851	-0.0599743	0.728247	57.5315	0.0975252	0.129508	10.2311	0.0157598	0.923108	72.9255	-0.08985	0.602276	47.5798	-0.09473
75	cg11802013	CCND1 promoter flank	0.744483	0.729234	0.758444	0.587615	0.547428	0.629849	2.18462e-10	1.72585e-08	0.56954	0.505735	0.62683	0.497112	0.845922	0.147283	0.775976	0.756964	0.792951	0.641322	0.909824	0.186439	6.86749e-08	5.42532e-06	0.0241158	1.90515	0.604129	47.7262	1.54292e-15	1.2189e-13	-0.0865921	0.0479997	3.79198	-0.35974	0.109211	8.62765	-0.174517	0.308683	24.386	-0.374973	1.57194e-09	1.24183e-07	-0.315572	0.0473031	3.73695	-0.12113	0.481601	38.0465	-0.25538
76	cg02723533	CCND1 promoter flank	0.931989	0.918121	0.945014	0.870279	0.833636	0.903091	0.00462431	0.36532	0.77717	0.68408	0.854724	0.640696	0.929076	0.14518	0.961179	0.946133	0.974249	0.777807	0.985962	0.323995	8.2993e-05	0.00655644	0.0165752	1.30944	0.040873	3.22897	4.27293e-06	0.000337561	0.29768	3.8416e-12	3.03486e-10	-0.283117	0.213648	16.8782	-0.0710425	0.680536	53.7623	0.13105	0.0412369	3.25772	0.0106947	0.947779	74.8745	0.173532	0.311464	24.6057	-0.122718
77	cg07426960	CCND1 promoter flank	0.547698	0.53574	0.558837	0.37833	0.349123	0.40985	5.29317e-16	4.1816e-14	0.396934	0.35704	0.436656	0.419091	0.817872	0.0693761	0.584468	0.569068	0.59888	0.554793	0.905634	0.123857	9.38262e-17	7.41227e-15	0.0201637	1.59293	0.454632	35.9159	1.58508e-25	1.25221e-23	-0.0100793	0.818296	64.6454	-0.485714	0.0256003	2.02242	-0.16036	0.350164	27.663	-0.314239	5.71873e-07	4.51779e-05	-0.249906	0.119894	9.47162	-0.000643625	0.997028	78.7652	-0.22574
78	cg04717045	CCND1 promoter flank	0.818759	0.80566	0.831959	0.742717	0.70958	0.77595	0.000598939	0.0473162	0.687962	0.607882	0.75494	0.628875	0.810195	0.301801	0.847082	0.829599	0.862452	0.683395	0.847517	0.381208	0.000200273	0.0158216	0.155772	12.306	0.187716	14.8295	1.30105e-07	1.02783e-05	-0.240187	2.75997e-08	2.18038e-06	-0.437662	0.0472335	3.73145	-0.22471	0.187636	14.8232	-0.513738	9.0963e-18	7.18607e-16	-0.399437	0.0106668	0.842674	-0.166956	0.330435	26.1044	-0.295453
79	cg15226102	CCND1 promoter flank	0.366189	0.357951	0.374768	0.349824	0.329054	0.371213	0.156014	12.3251	0.386961	0.358134	0.4168	0.500549	0.855114	0.0667755	0.362629	0.349733	0.375454	0.315673	0.681607	0.0678239	0.187637	14.8233	0.00136009	0.107447	0.0407884	3.22228	0.307122	24.2626	-0.388398	3.05781e-20	2.41567e-18	-0.148052	0.521874	41.228	-0.287259	0.0893685	7.06011	-0.507933	2.41888e-17	1.91091e-15	-0.0962477	0.554658	43.818	0.0879192	0.61013	48.2003	-0.0914103
80	cg26232451	FGFR1 promoter Flank	0.606806	0.594155	0.618615	0.613313	0.586504	0.637042	0.656746	27.5833	0.663575	0.630147	0.698028	0.562694	0.26	0.720943	0.606417	0.589133	0.623029	0.506915	0.283951	0.836252	0.0147975	0.621493	0.192831	8.0989	0.0238061	0.999855	0.662159	27.8107	-0.25395	3.02829e-09	1.27188e-07	-0.625974	0.0024016	0.100867	0.0684685	0.691531	29.0443	-0.307606	1.01122e-06	4.24714e-05	-0.14728	0.36446	15.3073	0.174551	0.308588	12.9607	0.12354
81	cg02121324	FGFR1 promoter Flank	0.926889	0.924373	0.929125	0.935371	0.931035	0.939433	0.0377088	1.58377	0.931934	0.927007	0.936749	0.708705	0.298547	0.90139	0.928962	0.925737	0.931965	0.701426	0.364303	0.888658	0.520356	21.8549	0.857653	36.0214	0.290383	12.1961	0.106561	4.47557	-0.161869	0.000182257	0.0076548	-0.237662	0.299561	12.5816	-0.280824	0.0971051	4.07842	-0.238562	0.000174045	0.00730988	0.152158	0.348611	14.6417	0.101821	0.554583	23.2925	0.0254905
82	cg22629196	FGFR1 CTCF	0.0476104	0.0458865	0.049733	0.0563533	0.0516191	0.06146	0.00640688	0.269089	0.0515195	0.0474362	0.0563598	0.109144	0.0538605	0.469101	0.0510929	0.0492449	0.053187	0.120748	0.0459329	0.345454	0.876519	36.8138	0.650043	27.3018	0.16052	6.74183	0.0332722	1.39743	0.353194	5.13144e-17	2.15521e-15	0.341558	0.129678	5.44647	0.241184	0.156468	6.57165	0.267209	2.43323e-05	0.00102196	-0.0962477	0.554658	23.2956	-0.0269035	0.876228	36.8016	0.0533523
83	cg07862977	FGFR1 gene body	0.980798	0.978851	0.982367	0.984747	0.984028	0.985444	0.184407	7.74507	0.983518	0.982205	0.984558	0.907888	0.413738	0.974989	0.979621	0.975829	0.982803	0.916936	0.626113	0.978169	0.404643	16.995	0.750371	31.5156	0.0726083	3.04955	0.00547534	0.229964	0.0827095	0.0570561	2.39635	0.287013	0.207141	8.69992	-0.210039	0.218874	9.19271	0.101791	0.11349	4.76657	0.247842	0.123084	5.16953	-0.0244577	0.887405	37.271	0.109432
84	cg24828864	FGFR1 gene body	0.542152	0.525582	0.55904	0.741496	0.716218	0.764354	7.05335e-26	2.96241e-24	0.582429	0.521195	0.64498	0.450584	0.200089	0.666073	0.531624	0.505593	0.556827	0.408013	0.0801198	0.684383	0.147134	6.17962	0.292122	12.2691	2.50696e-05	0.00105292	2.22169e-25	9.33112e-24	0.341983	5.49835e-16	2.30931e-14	0.0649351	0.779751	32.7495	0.248906	0.143226	6.01549	0.355627	1.17993e-08	4.95569e-07	0.354972	0.0246014	1.03326	-0.128982	0.453422	19.0437	-0.304819
85	cg03089725	FGFR1 gene body	0.804948	0.794337	0.814953	0.842726	0.828614	0.857524	6.73239e-05	0.0028276	0.847327	0.818338	0.874827	0.740826	0.333333	0.916046	0.810564	0.793713	0.826502	0.685291	0.324701	0.957398	0.0864654	3.63155	0.225487	9.47046	0.774134	32.5136	0.00323421	0.135837	0.0869571	0.0453959	1.90663	-0.425974	0.0541785	2.2755	0.0646075	0.70814	29.7419	0.0220436	0.73243	30.762	0.122514	0.451377	18.9579	-0.0804531	0.640901	26.9178	-0.479104
86	cg27653103	FGFR1 gene body	0.593284	0.579031	0.607835	0.487524	0.453734	0.526894	4.34064e-07	1.82307e-05	0.577937	0.526271	0.635935	0.423475	0.127239	0.632962	0.616454	0.596999	0.63709	0.446045	0.0957894	0.766361	0.1987	8.3454	0.646961	27.1724	0.00713984	0.299873	1.07421e-08	4.51167e-07	0.320123	4.28599e-14	1.80011e-12	0.527273	0.0140406	0.589704	0.0702703	0.683827	28.7207	0.327529	1.74946e-07	7.34774e-06	0.349531	0.0270509	1.13614	0.0504602	0.770086	32.3436	-0.120458
87	cg20336472	FGFR1 gene body	0.777437	0.764388	0.790288	0.855079	0.837065	0.872031	1.12519e-10	4.7258e-09	0.835832	0.789915	0.87458	0.725086	0.371516	0.919142	0.785044	0.766626	0.802786	0.641334	0.116921	0.958846	0.0611024	2.5663	0.158547	6.65896	0.408275	17.1476	2.86377e-07	1.20278e-05	0.17006	8.33602e-05	0.00350113	-0.728571	0.000180028	0.00756116	0.0823681	0.632949	26.5839	0.165726	0.00965323	0.405436	0.1803	0.265574	11.1541	-0.043509	0.801072	33.645	-0.150572
88	cg07343607	FGFR1 enhancer	0.539929	0.529056	0.550618	0.607844	0.585762	0.628908	9.16772e-08	3.85044e-06	0.492173	0.455357	0.529653	0.509158	0.248288	0.694989	0.553394	0.536885	0.570146	0.469196	0.11255	0.687493	0.00855641	0.359369	0.313285	13.158	1.92946e-06	8.10375e-05	6.44847e-05	0.00270836	0.0884237	0.0418661	1.75838	0.0545455	0.814343	34.2024	0.215701	0.20642	8.66966	0.0813425	0.206388	8.66829	-0.111632	0.492849	20.6997	-0.0726009	0.67391	28.3042	-0.233446
89	cg18106968	FGFR1 gene body	0.911722	0.906505	0.916545	0.92344	0.918071	0.928107	0.00151153	0.0634843	0.917271	0.904342	0.926079	0.682219	0.331089	0.864758	0.911016	0.902192	0.919037	0.639609	0.41623	0.823335	0.594826	24.9827	0.170759	7.17187	0.280597	11.7851	0.0155089	0.651375	0.121052	0.00526225	0.221015	0.0194805	0.933206	39.1946	-0.0947233	0.582649	24.4712	0.220584	0.000533012	0.0223865	0.286116	0.0734856	3.08639	-0.121903	0.47879	20.1092	0.007825
90	cg16625770	FGFR1 gene body	0.303664	0.290908	0.315751	0.384873	0.353677	0.414448	0.000151653	0.00636944	0.432794	0.384292	0.488685	0.461612	0.143711	0.840108	0.289572	0.272612	0.306948	0.32803	0.0914407	0.886937	1.97545e-08	8.29688e-07	0.0181567	0.762583	0.130073	5.46307	4.73721e-06	0.000198963	0.177417	4.00064e-05	0.00168027	-0.657143	0.00120938	0.0507938	-0.197169	0.249067	10.4608	0.22958	0.000307775	0.0129266	0.347092	0.0282128	1.18494	-0.100534	0.559625	23.5043	-0.231786
91	cg01866148	FGFR1 gene body	0.918503	0.912021	0.924164	0.929503	0.922386	0.935427	0.295583	12.4145	0.907159	0.860454	0.933795	0.66597	0.335317	0.957376	0.92123	0.910176	0.929643	0.640657	0.236234	0.957916	0.366818	15.4063	0.618279	25.9677	0.233696	9.81521	0.465676	19.5584	0.122395	0.00477683	0.200627	0.0233766	0.919885	38.6352	-0.162934	0.342382	14.38	0.210633	0.000954357	0.040083	-0.16773	0.300888	12.6373	0.15344	0.371612	15.6077	0.0940186
92	cg00676030	FGFR1 promoter flank	0.673349	0.658988	0.687196	0.659143	0.626864	0.689739	0.41102	17.2628	0.732486	0.694606	0.769659	0.570347	0.224649	0.84162	0.665733	0.644483	0.685975	0.460878	0.0736932	0.775409	0.00378004	0.158762	0.025579	1.07432	0.00396878	0.166689	0.728283	30.5879	0.0216954	0.618241	25.9661	-0.537662	0.0119433	0.501617	-0.166538	0.331665	13.9299	0.0566235	0.379495	15.9388	0.296435	0.0632596	2.6569	-0.0339834	0.844015	35.4486	-0.216847
93	cg11547613	FGFR1 promoter flank	0.523468	0.512374	0.534033	0.432343	0.411145	0.453985	1.43222e-10	6.01531e-09	0.602223	0.568769	0.637707	0.587753	0.216791	0.890071	0.521813	0.505712	0.537603	0.459397	0.0378426	0.672314	0.00023955	0.0100611	0.00285329	0.119838	1.70124e-11	7.1452e-10	1.59638e-09	6.70478e-08	0.0415859	0.339308	14.251	-0.262338	0.250626	10.5263	-0.0131274	0.939429	39.456	0.106217	0.0985554	4.13933	0.00806754	0.960595	40.345	0.0377164	0.827126	34.7393	-0.0187326
94	cg14733725	FGFR1 gene body	0.786306	0.775004	0.798142	0.896606	0.870025	0.918168	7.95083e-12	3.33935e-10	0.813373	0.77333	0.850084	0.678709	0.124664	0.88075	0.784997	0.76539	0.805285	0.668293	0.234542	0.882764	0.204189	8.57595	0.83154	34.9247	0.000722611	0.0303496	6.22068e-11	2.61268e-09	0.297281	2.8216e-12	1.18507e-10	-0.336364	0.135997	5.71186	0.320206	0.056923	2.39077	0.252103	7.06728e-05	0.00296826	0.312008	0.0499991	2.09996	-0.164511	0.337669	14.1821	-0.299484
95	cg04685186	FGFR1 gene body	0.525496	0.511415	0.538941	0.726936	0.702641	0.750265	8.48313e-25	3.56291e-23	0.555094	0.501569	0.609282	0.556367	0.246073	0.748362	0.534444	0.513619	0.554153	0.529866	0.209334	0.793653	0.452356	18.9989	0.601447	25.2608	7.78639e-07	3.27028e-05	1.5296e-23	6.42431e-22	0.338569	1.11109e-15	4.66657e-14	-0.475325	0.0294304	1.23608	0.321236	0.0560857	2.3556	0.342223	4.4155e-08	1.85451e-06	0.371857	0.0181433	0.762018	-0.177126	0.301395	12.6586	-0.258107
96	cg02043791	FGFR1 promoter	0.613249	0.599479	0.627069	0.561166	0.530908	0.594964	0.00339529	0.142602	0.723887	0.688855	0.754341	0.642601	0.330829	0.830182	0.604972	0.584313	0.624511	0.583033	0.326489	0.786747	1.16099e-07	4.87616e-06	0.116446	4.89072	9.08018e-10	3.81368e-08	0.0207534	0.871642	-0.158277	0.000253894	0.0106635	-0.192208	0.403889	16.9633	-0.395882	0.0168472	0.707584	-0.0668241	0.299515	12.5797	-0.17167	0.289511	12.1595	0.0184077	0.91514	38.4359	-0.072322
97	cg13278539	FGFR1 promoter	0.31441	0.303306	0.326126	0.292934	0.268444	0.319894	0.272125	11.4293	0.339383	0.295282	0.382373	0.280596	0.0903994	0.553425	0.305007	0.288849	0.319426	0.215727	0.080761	0.351811	0.128444	5.39467	0.0335751	1.41015	0.0811124	3.40672	0.518947	21.7958	-0.0535362	0.218522	9.17791	-0.183117	0.426895	17.9296	-0.177349	0.300776	12.6326	-0.0282348	0.661419	27.7796	-0.095122	0.559319	23.4914	0.100277	0.560636	23.5467	-0.136463
98	cg13123964	FGFR1 promoter	0.164861	0.149585	0.180801	0.118567	0.0968099	0.145586	0.00169814	0.0713219	0.201859	0.146358	0.263357	0.233516	0.0819653	0.553498	0.152791	0.132289	0.172961	0.172891	0.070634	0.429001	0.104158	4.37466	0.124889	5.24533	0.014314	0.601187	0.0348197	1.46243	-0.0730446	0.0929791	3.90512	0.0220779	0.924323	38.8216	-0.436293	0.00781076	0.328052	0.00941105	0.88396	37.1263	-0.350657	0.0265282	1.11418	0.0782648	0.650035	27.3015	-0.13753
99	cg00400221	FGFR1 promoter	0.137217	0.123618	0.15313	0.101051	0.0837887	0.123475	0.00313089	0.131498	0.151006	0.106607	0.207093	0.203154	0.0812048	0.639004	0.136563	0.116978	0.15588	0.198396	0.0880626	0.634046	0.620327	26.0537	0.909474	38.1979	0.0814608	3.42135	0.0131389	0.551835	0.0629396	0.147899	6.21176	-0.0038961	0.986627	41.4383	-0.306564	0.0689825	2.89726	0.0878256	0.172365	7.23932	-0.166229	0.305297	12.8225	0.0707987	0.681574	28.6261	-0.0658012
100	cg21128610	FGFR1 promoter	0.0317329	0.028029	0.0359007	0.0213158	0.0204246	0.0221709	7.31483e-07	3.07223e-05	0.0250953	0.0227723	0.0279346	0.0435556	0.0217444	0.135135	0.0328349	0.0270645	0.0409213	0.0436752	0.0193884	0.210963	0.385836	16.2051	0.990376	41.5958	0.0122142	0.512997	0.000957558	0.0402174	-0.102587	0.018158	0.762636	0.15974	0.489151	20.5443	0.12278	0.475606	19.9755	-0.0951425	0.139185	5.84575	-0.303189	0.0572014	2.40246	0.133874	0.436328	18.3258	-0.0730334
101	cg14489594	FGFR1 promoter	0.0554987	0.0522754	0.0590016	0.0451955	0.0423833	0.0482476	1.7913e-05	0.000752344	0.0588011	0.0522562	0.0669382	0.123465	0.0609025	0.687296	0.0594726	0.0538959	0.0659846	0.102434	0.0569587	0.193452	0.934787	39.2611	0.430358	18.075	0.00174997	0.0734988	4.77282e-05	0.00200459	-0.038084	0.381571	16.026	0.281818	0.215846	9.06555	-0.0821107	0.634016	26.6287	-0.110977	0.0842788	3.53971	-0.249906	0.119894	5.03554	0.0637189	0.711981	29.9032	-0.113107
102	cg02639993	FGFR1 promoter	0.0584041	0.0528281	0.0646263	0.0276672	0.0254696	0.030086	4.34462e-18	1.82474e-16	0.0546545	0.0359701	0.0807418	0.114052	0.0553588	0.314369	0.0585629	0.0488092	0.0696044	0.129119	0.0549338	0.380368	0.781373	32.8177	0.576058	24.1944	0.0264735	1.11189	1.25085e-08	5.25355e-07	-0.20668	1.59606e-06	6.70344e-05	-0.176623	0.443748	18.6374	0.030888	0.858071	36.039	-0.150318	0.0190533	0.800239	-0.0915572	0.574198	24.1163	-0.00180215	0.991677	41.6504	0.197404
103	cg20913106	FGFR1 promoter	0.107101	0.100152	0.114408	0.0796224	0.0740293	0.0856716	5.12808e-08	2.15379e-06	0.0991223	0.0794155	0.120602	0.112302	0.0402149	0.261957	0.126445	0.114295	0.138479	0.126647	0.0569355	0.40604	0.083914	3.52439	0.497134	20.8796	0.0883228	3.70956	7.19297e-12	3.02105e-10	-0.111072	0.010499	0.440958	-0.0662338	0.775454	32.569	0.264607	0.118864	4.99229	-0.222879	0.000464289	0.0195001	-0.281989	0.0779221	3.27273	0.128339	0.455698	19.1393	0.21827
104	cg12614213	FGFR1 promoter	0.105036	0.0933391	0.117222	0.0321319	0.0246071	0.0422895	2.24372e-19	9.42363e-18	0.102445	0.0584268	0.15237	0.15047	0.037387	0.399267	0.1003	0.0837109	0.117643	0.0887751	0.0332549	0.328483	0.930134	39.0656	0.0532907	2.23821	0.00836386	0.351282	1.31678e-11	5.5305e-10	-0.326906	1.15131e-14	4.83551e-13	0.258442	0.257989	10.8355	-0.275161	0.104327	4.38175	-0.310213	8.09552e-07	3.40012e-05	-0.486304	0.00146463	0.0615144	0.0876617	0.611181	25.6696	0.0430375
105	cg07498778	FGFR1 promoter	0.0643175	0.0620322	0.0669833	0.0797082	0.0739222	0.0854907	0.000425755	0.0178817	0.0756794	0.0704522	0.0811866	0.121839	0.0858551	0.253043	0.0709438	0.0679238	0.0742082	0.116391	0.0763326	0.254882	0.271632	11.4086	0.621258	26.0928	0.316142	13.278	0.0213618	0.897197	0.0395065	0.364028	15.2892	-0.227273	0.3218	13.5156	-0.0996139	0.563243	23.6562	-0.0504089	0.434072	18.231	-0.330394	0.0373235	1.56758	0.246637	0.147029	6.1752	0.147015
106	cg10300229	FGFR1 promoter	0.0592893	0.0559204	0.06322	0.060826	0.0562304	0.0662814	0.797409	33.4912	0.0554441	0.0500262	0.06172	0.127662	0.0642824	0.3	0.0605811	0.0559956	0.0656316	0.141316	0.0572792	0.353846	0.42913	18.0235	0.508899	21.3738	0.165286	6.94201	0.964713	40.5179	-0.11377	0.00875391	0.367664	-0.164935	0.474942	19.9475	-0.0743887	0.666339	27.9862	-0.226637	0.000369225	0.0155075	-0.376923	0.0165097	0.693407	0.243419	0.152548	6.407	0.160175
107	cg08117032	FGFR1 promoter	0.0355477	0.0329876	0.0387567	0.0274086	0.0252661	0.0296381	0.0907958	3.81342	0.0367028	0.0321238	0.0412431	0.132488	0.0583671	0.245291	0.0330768	0.0299371	0.038062	0.129043	0.0438955	0.342228	0.501535	21.0645	0.837981	35.1952	0.000611483	0.0256823	0.212857	8.94001	-0.171341	7.35189e-05	0.0030878	-0.116883	0.613866	25.7824	0.000514801	0.997622	41.9001	-0.0791764	0.21877	9.18833	-0.129081	0.4273	17.9466	0.218961	0.199479	8.37811	-0.132788
108	cg09324698	FGFR1 promoter	0.0230282	0.0211002	0.0254738	0.0175815	0.0167059	0.0185461	0.13809	5.79978	0.0265269	0.0213686	0.0355403	0.104551	0.0399566	0.380353	0.0206008	0.0195494	0.0219063	0.102394	0.038223	0.414938	0.154262	6.479	0.929594	39.0429	0.0338437	1.42144	6.32433e-05	0.00265622	-0.145461	0.000782971	0.0328848	-0.375325	0.0936258	3.93228	0.0918919	0.594018	24.9487	-0.0505034	0.43321	18.1948	-0.0422139	0.795918	33.4286	-0.014031	0.935268	39.2812	-0.226332
109	cg27063138	FGFR1 promoter	0.0359828	0.0289638	0.0435583	0.0162392	0.01486	0.0178316	3.37557e-07	1.41774e-05	0.0311664	0.0180102	0.0501225	0.0774374	0.0342611	0.175075	0.0332838	0.023755	0.0439233	0.0797381	0.0334669	0.307851	0.879394	36.9346	0.890862	37.4162	0.0955399	4.01267	0.00135666	0.0569797	-0.178023	3.7609e-05	0.00157958	-0.277922	0.222532	9.34635	-0.0494208	0.774698	32.5373	-0.0774779	0.228844	9.61144	-0.422139	0.00666168	0.279791	0.173135	0.312591	13.1288	0.132907
110	cg05810369	FGFR1 promoter	0.0554667	0.0509588	0.0608972	0.0413834	0.0389502	0.0439581	1.01674e-06	4.2703e-05	0.0524002	0.0477478	0.0575982	0.152511	0.11091	0.342701	0.056082	0.0491434	0.0645252	0.148074	0.102879	0.297364	0.701389	29.4584	0.763368	32.0615	0.000363285	0.015258	0.000183777	0.00771863	-0.142693	0.000987194	0.0414621	-0.194805	0.397443	16.6926	-0.0494208	0.774698	32.5373	-0.151734	0.0179413	0.753534	-0.386304	0.0138108	0.580055	0.164768	0.336903	14.1499	0.205703
111	cg26385256	FGFR1 promoter	0.157218	0.144033	0.170267	0.0521211	0.0418179	0.0628255	2.06889e-26	8.68936e-25	0.151143	0.0997153	0.210985	0.177328	0.0146223	0.495669	0.158184	0.139268	0.177524	0.0991284	0.0173291	0.344114	0.809222	33.9873	0.0329528	1.38402	0.000823606	0.0345915	3.06797e-17	1.28855e-15	-0.304743	7.47759e-13	3.14059e-11	0.025974	0.911015	38.2626	-0.493436	0.00222787	0.0935705	-0.277059	1.17192e-05	0.000492208	-0.516323	0.000648311	0.0272291	0.331724	0.0481018	2.02027	0.187326
112	cg20148210	FGFR1 promoter	0.191044	0.178917	0.203208	0.102752	0.0851834	0.120066	3.38559e-12	1.42195e-10	0.215585	0.167325	0.270112	0.214066	0.0299544	0.567277	0.182924	0.165024	0.200216	0.174975	0.0257221	0.479482	0.224689	9.43696	0.334632	14.0545	0.000100195	0.0042082	9.17081e-09	3.85174e-07	-0.337416	1.40626e-15	5.90628e-14	0.157143	0.496334	20.846	-0.351351	0.0356213	1.4961	-0.2848	6.46861e-06	0.000271682	-0.50863	0.000804599	0.0337932	0.383472	0.0209615	0.880384	0.226569
113	cg15321288	FGFR1 promoter	0.285224	0.270032	0.300215	0.144625	0.123211	0.166414	5.08605e-18	2.13614e-16	0.355543	0.289426	0.424803	0.303007	0.0416868	0.726243	0.26973	0.246696	0.290802	0.222616	0.0477612	0.540085	0.00721663	0.303099	0.106588	4.4767	3.38752e-07	1.42276e-05	2.25492e-13	9.47067e-12	-0.340854	7.64809e-14	3.2122e-12	-0.312987	0.167137	7.01974	-0.415959	0.0116299	0.488456	-0.319665	3.55042e-07	1.49118e-05	-0.421764	0.00671546	0.282049	0.147648	0.39015	16.3863	0.00675796
114	cg08722122	Downstream of FGFR1 intergenic region	0.664956	0.653753	0.676116	0.606767	0.582596	0.628752	1.61729e-05	0.000679264	0.720904	0.690237	0.749485	0.721005	0.303887	0.867145	0.664149	0.648392	0.679325	0.587255	0.207852	0.863194	0.00127619	0.0536002	0.0109915	0.461643	2.01252e-08	8.45259e-07	6.40061e-05	0.00268826	-0.32414	6.94458e-16	2.91673e-14	-0.235065	0.30503	12.8113	-0.343115	0.0404921	1.70067	-0.287337	5.30351e-06	0.000222747	-0.148968	0.358925	15.0749	-0.0240716	0.889172	37.3452	-0.0334341
115	cg10823844	Downstream of FGFR1 intergenic region	0.783934	0.768372	0.797784	0.821528	0.807484	0.835518	0.000340787	0.0143131	0.889096	0.869076	0.905039	0.644203	0.335451	0.899095	0.778488	0.755905	0.800448	0.548039	0.32321	0.755245	4.47266e-13	1.87852e-11	0.0174648	0.733523	7.3738e-08	3.097e-06	0.000958001	0.040236	-0.156553	1.97572e-14	8.29802e-13	-0.233766	0.307788	12.9271	-0.425225	0.00972887	0.408612	-0.13217	0.0395196	1.65982	-0.268856	0.0934412	3.92453	0.349746	0.0365313	1.53432	0.0673425
116	cg27646230	Downstream of FGFR1 intergenic region	0.936551	0.923997	0.947407	0.977571	0.97495	0.979843	1.1019e-11	4.62796e-10	0.977343	0.974111	0.98008	0.699364	0.103821	0.952094	0.935125	0.915634	0.952156	0.692219	0.293803	0.977594	3.92384e-06	0.000164801	0.908268	38.1473	0.908517	38.1577	3.0752e-06	0.000129158	-0.317079	0.00029695	0.0124719	-0.455844	0.03782	1.58844	-0.492407	0.0022832	0.0958943	-0.253206	6.55223e-05	0.00275194	0.104315	0.521797	21.9155	0.126408	0.462562	19.4276	0.154129
117	cg15791248	Downstream of FGFR1 intergenic region	0.727714	0.715369	0.739402	0.666867	0.648025	0.68485	1.8978e-07	7.97075e-06	0.836561	0.820539	0.850354	0.697097	0.18851	0.859674	0.717601	0.698983	0.735021	0.620281	0.379997	0.827837	1.1355e-19	4.76912e-18	0.0761524	3.1984	7.85138e-25	3.29758e-23	9.97155e-05	0.00418805	-0.333269	3.25516e-15	1.36717e-13	-0.581818	0.0056607	0.237749	-0.472329	0.00362993	0.152457	-0.32471	2.25991e-07	9.49161e-06	-0.0465291	0.775569	32.5739	0.228744	0.179628	7.54439	0.00474243
118	cg05177519	Downstream of FGFR1 intergenic region	0.532923	0.519808	0.54528	0.610916	0.570257	0.650333	0.000516881	0.021709	0.601429	0.558225	0.643842	0.5243	0.0767237	0.738418	0.53142	0.510373	0.549772	0.497944	0.191424	0.76434	0.00943284	0.396179	0.584401	24.5449	0.751196	31.5502	0.000741735	0.0311529	0.0945867	0.0294589	1.23727	0.666234	0.000975728	0.0409806	0.0380952	0.825416	34.6675	0.146809	0.0220709	0.926977	0.0622889	0.702588	29.5087	0.0370728	0.830032	34.8614	-0.122117
119	cg17120578	Downstream of FGFR1 intergenic region	0.775826	0.75785	0.7915	0.715314	0.678653	0.747471	0.00172409	0.0724119	0.742767	0.694642	0.792318	0.633065	0.277322	0.865755	0.789725	0.765049	0.810891	0.570392	0.237484	0.842657	0.141389	5.93835	0.236593	9.9369	0.360809	15.154	0.00041647	0.0174918	-0.099026	0.0226092	0.949588	-0.17013	0.460943	19.3596	-0.234749	0.168162	7.06282	-0.0158774	0.805493	33.8307	-0.00919325	0.955102	40.1143	-0.0796808	0.644119	27.053	-0.310392
120	cg18739367	Downstream of FGFR1 intergenic region	0.479037	0.466643	0.490974	0.6819	0.660371	0.70468	3.42063e-27	1.43666e-25	0.617783	0.580504	0.659951	0.543551	0.133333	0.847262	0.46939	0.45042	0.487057	0.410037	0.0712767	0.726122	4.34793e-09	1.82613e-07	0.0141516	0.594369	0.00818633	0.343826	2.23679e-29	9.39453e-28	0.270524	2.42545e-10	1.01869e-08	-0.287013	0.207141	8.69992	0.140283	0.414477	17.408	0.401986	7.47744e-11	3.14052e-09	0.14878	0.359538	15.1006	-0.0804531	0.640901	26.9178	-0.334104
121	cg01976921	Downstream of FGFR1 intergenic region	0.590682	0.578805	0.603858	0.754823	0.733448	0.774379	1.09198e-24	4.58632e-23	0.664704	0.622826	0.701619	0.644595	0.194226	0.80275	0.596889	0.578602	0.613572	0.625622	0.239861	0.802392	0.00700754	0.294316	0.682839	28.6792	0.000178352	0.00749076	9.55705e-23	4.01396e-21	0.24186	1.71227e-08	7.19154e-07	-0.24026	0.294152	12.3544	-0.227027	0.183007	7.6863	0.26602	2.65256e-05	0.00111408	0.31182	0.0501444	2.10606	-0.137864	0.422649	17.7513	-0.335645
122	cg26370911	FGFR2 gene body	0.926146	0.923583	0.928394	0.921483	0.915161	0.927797	0.254414	17.5546	0.933701	0.928329	0.939194	0.753233	0.515476	0.928991	0.929701	0.925182	0.933143	0.71422	0.281977	0.902981	0.45226	31.2059	0.291794	20.1338	0.00533402	0.368048	0.076671	5.2903	0.0669877	0.126379	8.72014	-0.0038961	0.986627	68.0773	0.184041	0.282604	19.4997	0.0392424	0.542651	37.4429	0.0506567	0.756241	52.1806	-0.149321	0.384741	26.5471	0.0669868
123	cg15986555	FGFR2 gene body	0.791282	0.78255	0.799697	0.824168	0.806169	0.842119	0.00126276	0.0871304	0.808184	0.787046	0.828379	0.553539	0.122843	0.773001	0.801766	0.790012	0.813082	0.542609	0.278288	0.767345	0.675554	46.6132	0.790393	54.5371	0.239118	16.4991	0.0907678	6.26297	0.320558	6.1291e-14	4.22908e-12	0.319481	0.158035	10.9044	-0.0342342	0.842877	58.1585	0.348454	2.40926e-08	1.66239e-06	0.323452	0.041759	2.88137	-0.0436378	0.800495	55.2342	0.165392
124	cg03552039	FGFR2 gene body	0.847585	0.842613	0.851977	0.868433	0.858864	0.877617	0.00549707	0.379298	0.852833	0.838788	0.866202	0.673059	0.218989	0.867598	0.849888	0.844154	0.855716	0.64852	0.140671	0.837297	0.710333	49.013	0.631627	43.5823	0.046757	3.22623	0.00581507	0.40124	0.110078	0.0118489	0.817572	-0.0012987	0.995542	68.6924	-0.22471	0.187636	12.9469	0.201648	0.00157935	0.108975	0.188555	0.243937	16.8317	0.257321	0.129751	8.95285	0.130772
125	cg08899523	FGFR2 gene body	0.744256	0.736571	0.7526	0.767508	0.7452	0.789578	0.0779183	5.37636	0.74087	0.705886	0.773812	0.645954	0.286029	0.835652	0.746271	0.735571	0.757115	0.66498	0.260736	0.921913	0.730458	50.4016	0.649872	44.8412	0.174625	12.0491	0.103905	7.16943	0.16234	0.000195412	0.0134834	-0.0844156	0.716005	49.4043	-0.138224	0.421429	29.0786	0.199801	0.0017472	0.120557	0.136773	0.400032	27.6022	0.156401	0.362343	25.0016	0.132669
126	cg16653991	FGFR2 gene body	0.779682	0.771148	0.788519	0.772604	0.746792	0.796119	0.628944	43.3971	0.769188	0.720494	0.813402	0.628276	0.222973	0.845598	0.789483	0.777993	0.80149	0.673289	0.481829	0.838703	0.414813	28.6221	0.212632	14.6716	0.898213	61.9767	0.225012	15.5258	0.066187	0.130985	9.038	-0.137662	0.551801	38.0743	-0.183526	0.283976	19.5944	0.102323	0.111606	7.70085	0.117448	0.470443	32.4606	0.151381	0.378143	26.0919	0.162665
127	cg09820865	FGFR2 gene body	0.957326	0.953208	0.960694	0.965718	0.96161	0.969145	0.177066	12.2175	0.962671	0.959741	0.965375	0.778382	0.333108	0.947154	0.960704	0.956639	0.96366	0.763924	0.451368	0.918507	0.662284	45.6976	0.722792	49.8727	0.244901	16.8982	0.198627	13.7053	0.0536053	0.22145	15.2801	-0.32987	0.144198	9.94969	0.0342342	0.842877	58.1585	-0.000711704	0.991194	68.3924	0.0305816	0.851405	58.747	0.0880479	0.609605	42.0628	0.0929516
128	cg13734061	FGFR2 gene body	0.819086	0.808257	0.828818	0.781676	0.761212	0.801813	0.0343589	2.37076	0.675154	0.597101	0.744719	0.554783	0.111623	0.77883	0.842422	0.831935	0.85141	0.602503	0.231853	0.798019	0.000100749	0.00695168	0.373037	25.7395	0.00995179	0.686673	7.80879e-07	5.38807e-05	-0.135726	0.00188399	0.129995	0.150649	0.514514	35.5015	-0.387902	0.019406	1.33901	-0.068434	0.287997	19.8718	0.487805	0.00140858	0.0971923	0.0723434	0.675003	46.5752	-0.0994724
129	cg15598650	FGFR2 gene body	0.8699	0.858723	0.879983	0.84719	0.825224	0.866874	0.201209	13.8834	0.705006	0.616762	0.788741	0.666371	0.18522	0.922565	0.892541	0.883019	0.901232	0.615236	0.34321	0.910493	0.000143337	0.00989025	0.376528	25.9804	0.00310293	0.214102	5.49443e-05	0.00379115	-0.0987854	0.0240022	1.65615	0.120779	0.602015	41.5391	-0.249678	0.141948	9.79444	-0.0141538	0.826253	57.0115	0.372865	0.0178078	1.22874	-0.0173146	0.920163	63.4912	0.017314
130	cg00250743	FGFR2 gene body	0.89413	0.889372	0.898328	0.910515	0.90079	0.919306	0.0272671	1.88143	0.898972	0.889458	0.908129	0.650055	0.355231	0.837771	0.899105	0.89267	0.904329	0.64587	0.241685	0.868512	0.986451	68.0651	0.924832	63.8134	0.0996389	6.87509	0.0958498	6.61364	0.108713	0.0129476	0.893387	0.246753	0.280896	19.3818	-0.027027	0.875664	60.4208	0.0354606	0.582252	40.1754	0.119512	0.462625	31.9211	0.237884	0.16239	11.2049	-0.0141087
131	cg25294906	FGFR2 gene body	0.853689	0.848264	0.858355	0.889224	0.878372	0.898923	5.37538e-08	3.70901e-06	0.868371	0.859375	0.87849	0.720365	0.403178	0.842325	0.854597	0.847286	0.861392	0.686559	0.364907	0.85315	0.0244105	1.68432	0.282284	19.4776	0.00644472	0.444685	4.84142e-07	3.34058e-05	0.203305	2.82927e-06	0.000195219	0.061039	0.79268	54.6949	-0.185328	0.279193	19.2643	0.214863	0.000747371	0.0515686	0.226266	0.160337	11.0632	0.183948	0.282852	19.5168	0.0183769
132	cg23248910	FGFR2 promoter flank	0.52436	0.50998	0.538146	0.45168	0.419193	0.483712	8.1715e-05	0.00563834	0.598512	0.560341	0.638566	0.521447	0.20194	0.824613	0.525929	0.505985	0.548443	0.491399	0.225664	0.855728	0.00184342	0.127196	0.536199	36.9977	9.03137e-08	6.23164e-06	0.000171502	0.0118337	0.436103	1.2048e-25	8.31313e-24	0.272727	0.231656	15.9842	0.270785	0.110182	7.60253	0.439452	6.77675e-13	4.67596e-11	0.152533	0.34741	23.9713	0.0330823	0.848102	58.519	0.0423262
133	cg06082804	FGFR2 gene body	0.89483	0.889763	0.899407	0.924475	0.913036	0.934572	3.31373e-06	0.000228647	0.896964	0.88339	0.909228	0.714515	0.388543	0.879822	0.897689	0.890552	0.90405	0.744327	0.375576	0.92481	0.937696	64.701	0.509087	35.127	0.00122942	0.0848298	6.06302e-05	0.00418348	0.149861	0.000592276	0.0408671	0.302597	0.182441	12.5884	-0.277477	0.101325	6.99143	0.142741	0.0260787	1.79943	0.197186	0.222623	15.361	0.0261312	0.879755	60.7031	0.0930701
134	cg01049916	FGFR2 gene body	0.933579	0.929853	0.936909	0.94615	0.938904	0.952767	0.0384053	2.64997	0.932267	0.921163	0.941808	0.717527	0.311582	0.880154	0.934887	0.928927	0.939796	0.721202	0.29385	0.92593	0.720436	49.7101	0.946194	65.2874	0.0197007	1.35935	0.0702289	4.84579	0.139746	0.00137009	0.0945363	0.277922	0.222532	15.3547	-0.307593	0.0680077	4.69253	0.16476	0.0100904	0.696239	0.252158	0.116485	8.03747	0.0585699	0.734377	50.672	0.0171913
135	cg12763813	FGFR2 gene body	0.867619	0.862129	0.872437	0.868859	0.859235	0.878375	0.883674	60.9735	0.879605	0.866094	0.891935	0.734713	0.232033	0.901105	0.884173	0.878332	0.889583	0.747779	0.24507	0.910755	0.565254	39.0025	0.784535	54.1329	0.188601	13.0135	0.0237053	1.63567	0.0294239	0.502354	34.6624	-0.358442	0.11059	7.63068	-0.248134	0.144512	9.97133	0.0049836	0.938396	64.7493	0.153659	0.34382	23.7236	0.2877	0.0888555	6.13103	0.19361
136	cg07344086	FGFR2 gene body	0.733597	0.724679	0.741368	0.587991	0.562013	0.615395	4.17224e-21	2.87885e-19	0.70957	0.675287	0.741746	0.583118	0.270946	0.744467	0.749153	0.738028	0.759819	0.641004	0.274914	0.922694	0.0160582	1.10801	0.226632	15.6376	6.50626e-07	4.48932e-05	8.87202e-26	6.1217e-24	-0.207713	1.69626e-06	0.000117042	-0.348052	0.122077	8.42333	-0.326384	0.0520447	3.59109	-0.175624	0.00605173	0.41757	0.347092	0.0282128	1.94668	0.0834138	0.628624	43.3751	0.107297
137	cg17235897	FGFR2 promoter flank	0.528228	0.512761	0.543309	0.318431	0.286657	0.350149	2.16017e-20	1.49052e-18	0.401375	0.341258	0.462241	0.333545	0.086104	0.755808	0.563603	0.54206	0.583344	0.531981	0.169501	0.890108	1.2177e-05	0.000840213	0.00053521	0.0369295	0.019941	1.37593	1.366e-24	9.42538e-23	-0.295545	5.55012e-12	3.82959e-10	-0.0220779	0.924323	63.7783	-0.615187	6.53144e-05	0.00450669	-0.208617	0.00107048	0.0738628	0.163227	0.314236	21.6823	0.127824	0.457523	31.5691	0.141443
138	cg01240724	FGFR2 gene body	0.912984	0.910038	0.915673	0.920456	0.914128	0.926564	0.106514	7.3495	0.9198	0.911882	0.926855	0.68266	0.251938	0.893907	0.91879	0.914233	0.922333	0.641623	0.252677	0.915134	0.853465	58.8891	0.445478	30.738	0.894595	61.7271	0.724161	49.9671	0.0914915	0.036644	2.52844	0.288312	0.205002	14.1451	-0.0131274	0.939429	64.8206	0.067887	0.291877	20.1395	0.317261	0.0460677	3.17867	0.105941	0.538591	37.1628	0.153418
139	cg07062338	FGFR2 promoter flank	0.914615	0.911683	0.916976	0.911537	0.90644	0.916604	0.478727	33.0322	0.914034	0.905436	0.921693	0.577904	0.142943	0.885388	0.919835	0.916037	0.922923	0.530005	0.185629	0.870321	0.222853	15.3768	0.417044	28.776	0.584262	40.3141	0.0386728	2.66843	-0.0478944	0.274718	18.9555	0.135065	0.559402	38.5987	-0.0864865	0.615986	42.5031	-0.0643611	0.31772	21.9227	0.354597	0.0247642	1.70873	0.128339	0.455698	31.4431	0.0852451
140	cg10280007	FGFR2 promoter flank	0.478943	0.466516	0.490756	0.524495	0.483845	0.569404	0.0415477	2.86679	0.417294	0.366259	0.470443	0.39675	0.214718	0.655828	0.502367	0.482344	0.522837	0.431529	0.202865	0.683099	0.00213295	0.147173	0.36301	25.0477	0.00226905	0.156564	0.354166	24.4374	-0.346265	3.77395e-16	2.60403e-14	-0.501	0.0206079	1.42194	-0.128443	0.45533	31.4178	-0.422048	6.47677e-12	4.46897e-10	-0.150657	0.353442	24.3875	0.0794233	0.645193	44.5183	0.269251
141	cg03708012	FGFR2 promoter flank	0.754689	0.746601	0.763122	0.618373	0.590768	0.646246	3.02336e-19	2.08612e-17	0.741258	0.705527	0.780024	0.58126	0.33195	0.834532	0.748256	0.736852	0.760177	0.553688	0.231579	0.764228	0.67944	46.8814	0.507992	35.0515	7.37439e-07	5.08833e-05	7.87433e-17	5.43329e-15	-0.0732052	0.0947663	6.53887	0.18961	0.410391	28.317	0.0028314	0.986924	68.0978	-0.0730002	0.25696	17.7302	0.144977	0.37209	25.6742	0.110717	0.520327	35.9026	0.00320494
142	cg23936294	FGFR2 gene body	0.88712	0.883031	0.89134	0.878089	0.868649	0.886738	0.198366	13.6873	0.885713	0.870777	0.898563	0.736718	0.256198	0.881753	0.891607	0.885534	0.896704	0.749303	0.366857	0.933071	0.436714	30.1333	0.805325	55.5674	0.33465	23.0909	0.0342333	2.3621	-0.109998	0.0119113	0.821882	-0.0428571	0.853657	58.9023	-0.31583	0.0605931	4.18093	-0.13082	0.0415973	2.87021	0.139024	0.392246	27.065	0.145845	0.396025	27.3257	-0.14583
143	cg13707729	FGFR2 gene body	0.720866	0.715415	0.7264	0.672684	0.656219	0.689172	3.51844e-07	2.42772e-05	0.728306	0.70936	0.747168	0.652491	0.22093	0.847513	0.727907	0.719281	0.736248	0.649624	0.313814	0.833294	0.971902	67.0612	0.949448	65.5119	3.51777e-05	0.00242726	3.814e-08	2.63166e-06	0.0464072	0.289914	20.0041	0.393506	0.077588	5.35357	0.0857143	0.619152	42.7215	0.0105986	0.869441	59.9914	0.209944	0.193518	13.3527	0.19682	0.24992	17.2445	0.100184
144	cg16499947	FGFR2 promoter flank	0.897078	0.892725	0.900852	0.910046	0.899237	0.918639	0.0562112	3.87857	0.895794	0.883267	0.906635	0.676766	0.24714	0.854231	0.900712	0.894489	0.906342	0.647875	0.225581	0.861709	0.547993	37.8115	0.590353	40.7343	0.070337	4.85325	0.184687	12.7434	0.0642457	0.142693	9.8458	0.0831169	0.720203	49.694	-0.124839	0.468179	32.3043	0.0349605	0.587587	40.5435	0.30788	0.0532738	3.67589	-0.00244577	0.988705	68.2206	0.246488
145	cg16595750	FGFR2 gene body	0.648531	0.640413	0.656128	0.446175	0.418295	0.476071	1.68265e-42	1.16103e-40	0.679263	0.651236	0.708177	0.625531	0.161628	0.88358	0.659338	0.648805	0.670372	0.625959	0.307359	0.934813	0.206856	14.2731	0.993333	68.54	2.37558e-18	1.63915e-16	2.47925e-38	1.71068e-36	-0.152714	0.000463	0.031947	-0.184416	0.423566	29.2261	-0.268983	0.112663	7.77375	-0.142557	0.0262739	1.8129	0.244278	0.128743	8.8833	0.193474	0.258225	17.8175	0.0500326
146	cg12226006	FGFR2 promoter flank	0.927095	0.922558	0.931423	0.812494	0.779312	0.842389	4.70687e-09	3.24774e-07	0.941571	0.9373	0.946179	0.771939	0.33642	0.926908	0.928338	0.922336	0.93403	0.709783	0.257251	0.916732	0.000492282	0.0339675	0.206895	14.2757	1.87454e-10	1.29343e-08	3.68826e-09	2.5449e-07	-0.202658	3.04714e-06	0.000210253	-0.544	0.0107672	0.742939	-0.0607465	0.724883	50.0169	-0.286647	5.59895e-06	0.000386327	0.212946	0.187079	12.9084	0.314861	0.0614305	4.2387	0.361254
147	cg23444251	FGFR2 promoter flank	0.819699	0.808037	0.830175	0.490098	0.443588	0.537432	5.44139e-19	3.75456e-17	0.850414	0.832007	0.869258	0.630712	0.187328	0.89984	0.817894	0.800236	0.834293	0.619956	0.196918	0.853012	0.0122134	0.842724	0.848068	58.5167	3.71918e-21	2.56623e-19	1.17131e-37	8.08207e-36	-0.171873	7.91891e-05	0.00546405	-0.287013	0.207141	14.2927	-0.124839	0.468179	32.3043	-0.223882	0.000436899	0.030146	0.208068	0.197621	13.6358	0.130913	0.446631	30.8176	0.280752
148	cg10788901	FGFR2 promoter flank	0.778952	0.770975	0.786181	0.54762	0.511188	0.584183	1.03091e-16	7.11327e-15	0.803394	0.791186	0.814011	0.690601	0.159262	0.861531	0.77576	0.763311	0.787863	0.73485	0.282565	0.920977	0.00174369	0.120314	0.328274	22.6509	1.07149e-18	7.39326e-17	1.00497e-16	6.93431e-15	-0.260964	1.4196e-09	9.79524e-08	-0.325974	0.149283	10.3005	-0.0785071	0.649021	44.7825	-0.320388	3.32943e-07	2.29731e-05	-0.109193	0.502405	34.666	0.137736	0.423087	29.193	0.185785
149	cg17997363	FGFR2 promoter flank	0.821601	0.814506	0.828606	0.599596	0.564092	0.635336	9.46025e-17	6.52757e-15	0.85202	0.839116	0.863696	0.748552	0.151167	0.924948	0.824701	0.81278	0.836386	0.72808	0.349887	0.933988	0.00197756	0.136452	0.682763	47.1107	2.24165e-19	1.54674e-17	2.94632e-17	2.03296e-15	-0.199732	4.24893e-06	0.000293176	-0.345455	0.125078	8.63039	-0.101416	0.55617	38.3757	-0.279467	9.75957e-06	0.00067341	0.121388	0.455578	31.4349	0.102851	0.550564	37.9889	0.183413
150	cg10314760	FGFR2 promoter flank	0.893926	0.886819	0.900278	0.656934	0.605824	0.703712	1.41638e-12	9.77304e-11	0.913425	0.902473	0.922505	0.589391	0.157616	0.89218	0.892931	0.881694	0.902715	0.545448	0.295812	0.896653	0.00576485	0.397774	0.438285	30.2416	9.37359e-14	6.46778e-12	1.53951e-12	1.06226e-10	-0.203019	2.92373e-06	0.000201738	-0.261039	0.253065	17.4615	0.143887	0.402468	27.7703	-0.312076	6.89729e-07	4.75913e-05	0.259662	0.105649	7.28978	0.0879192	0.61013	42.099	0.236173
151	cg11836372	FGFR2 promoter flank	0.832925	0.822543	0.842451	0.501699	0.459048	0.546534	1.47157e-20	1.01538e-18	0.851864	0.835716	0.866873	0.516543	0.193439	0.784834	0.831723	0.81478	0.846811	0.559248	0.261023	0.84496	0.0717192	4.94862	0.374799	25.8611	3.77092e-22	2.60193e-20	4.56858e-21	3.15232e-19	-0.249658	7.37555e-09	5.08913e-07	-0.222078	0.333281	22.9964	-0.151351	0.378236	26.0983	-0.301809	1.64542e-06	0.000113534	0.111445	0.493581	34.0571	0.258351	0.128169	8.84368	0.279685
152	cg14834653	FGFR2 gene body	0.882269	0.873461	0.890369	0.603872	0.561262	0.648383	1.55709e-17	1.07439e-15	0.908933	0.900104	0.917812	0.710824	0.205165	0.88207	0.877358	0.86319	0.890633	0.626154	0.167373	0.879019	0.000135521	0.00935098	0.144532	9.97272	3.5219e-19	2.43011e-17	1.69078e-17	1.16664e-15	-0.25025	6.77845e-09	4.67713e-07	-0.315584	0.163454	11.2783	-0.101416	0.55617	38.3757	-0.336404	7.68212e-08	5.30066e-06	-0.0954972	0.557763	38.4856	0.150222	0.381846	26.3474	0.220049
153	cg20277356	FGFR2 gene body	0.897424	0.889878	0.904169	0.668658	0.622279	0.715022	2.08919e-13	1.44154e-11	0.914977	0.907863	0.922059	0.616219	0.229208	0.890314	0.894207	0.881929	0.905071	0.599387	0.293729	0.89013	0.00219394	0.151382	0.726312	50.1155	1.62267e-14	1.11964e-12	3.0134e-13	2.07925e-11	-0.20901	1.45605e-06	0.000100468	-0.275325	0.227064	15.6674	-0.0893179	0.604436	41.7061	-0.234422	0.000226959	0.0156602	0.105629	0.51654	35.6413	-0.0643625	0.709198	48.9347	0.109076
154	cg00730832	FGFR2 gene body	0.903394	0.894709	0.911168	0.617411	0.571209	0.661851	1.43689e-16	9.91455e-15	0.929766	0.921318	0.937624	0.708969	0.212722	0.91044	0.898086	0.884164	0.91091	0.700607	0.221095	0.907124	8.04908e-05	0.00555386	0.876834	60.5016	4.54838e-18	3.13838e-16	1.89015e-16	1.3042e-14	-0.25917	1.85377e-09	1.2791e-07	-0.406494	0.0674582	4.65461	-0.109395	0.525352	36.2493	-0.306417	1.1184e-06	7.71694e-05	0.241276	0.133658	9.2224	0.189869	0.267371	18.4486	0.0369909
155	cg10362842	FGFR2 gene body	0.861166	0.85331	0.86856	0.624369	0.581599	0.667467	1.05101e-14	7.25194e-13	0.888627	0.876406	0.899633	0.775378	0.168699	0.968533	0.860064	0.848105	0.87195	0.767865	0.185504	0.92982	0.000933528	0.0644135	0.885337	61.0883	1.33638e-16	9.22106e-15	9.88631e-15	6.82156e-13	-0.231658	8.64774e-08	5.96694e-06	-0.305195	0.178529	12.3185	-0.322265	0.0552581	3.81281	-0.28204	8.01181e-06	0.000552815	0.311069	0.0507288	3.50028	0.236983	0.164034	11.3184	0.208667
156	cg14856220	FGFR2 gene body	0.833805	0.824548	0.841884	0.570987	0.526743	0.615436	2.21251e-15	1.52663e-13	0.853366	0.83379	0.872339	0.58292	0.186736	0.840263	0.835757	0.822144	0.850054	0.532117	0.266319	0.870507	0.143097	9.87367	0.34089	23.5214	8.71732e-17	6.01495e-15	1.20673e-15	8.32647e-14	-0.0705935	0.107176	7.39516	-0.275325	0.227064	15.6674	0.171171	0.318195	21.9555	-0.15869	0.0132607	0.91499	0.245779	0.126337	8.71728	0.0792946	0.64573	44.5554	0.0425633
157	cg15049101	FGFR2 gene body	0.781659	0.769064	0.792505	0.453687	0.413652	0.495365	4.99551e-49	3.4469e-47	0.80209	0.776562	0.830823	0.617081	0.2	0.873833	0.786047	0.76733	0.803215	0.545114	0.225953	0.847246	0.32883	22.6893	0.184118	12.7041	1.34858e-23	9.30522e-22	1.77947e-38	1.22783e-36	-0.207021	1.83944e-06	0.000126921	-0.237662	0.299561	20.6697	-0.135393	0.431094	29.7455	-0.276873	1.18849e-05	0.000820055	0.427767	0.00589855	0.407	-0.0539358	0.75472	52.0757	-0.0598731
158	cg13175830	FGFR2 gene body	0.808102	0.797725	0.817793	0.491897	0.454897	0.528221	1.13858e-22	7.85622e-21	0.842936	0.825285	0.860786	0.635277	0.288926	0.819615	0.802995	0.786888	0.818885	0.578212	0.177554	0.836581	0.00158103	0.109091	0.301854	20.8279	7.13736e-26	4.92478e-24	3.85702e-41	2.66134e-39	-0.25408	3.90814e-09	2.69662e-07	-0.163636	0.478474	33.0147	-0.177349	0.300776	20.7536	-0.341075	4.92948e-08	3.40134e-06	0.150469	0.354049	24.4294	0.147261	0.391405	27.0069	0.0825182
159	cg17337672	FGFR2 gene body	0.895772	0.885514	0.905305	0.602311	0.558821	0.64516	5.95582e-18	4.10952e-16	0.929136	0.915261	0.940542	0.72978	0.273664	0.914031	0.886131	0.868771	0.901576	0.719262	0.172967	0.901592	6.86568e-05	0.00473732	0.846604	58.4157	3.97008e-20	2.73936e-18	1.02086e-17	7.04394e-16	-0.295649	5.45181e-12	3.76175e-10	-0.268831	0.238656	16.4673	-0.231145	0.174979	12.0735	-0.324511	2.3009e-07	1.58762e-05	-0.123077	0.449285	31.0007	0.206475	0.226971	15.661	0.359595
160	cg02412684	FGFR2 gene body	0.820756	0.811637	0.829409	0.567446	0.528651	0.604715	7.90076e-18	5.45153e-16	0.847212	0.830463	0.864699	0.711755	0.205715	0.939088	0.81569	0.800974	0.829744	0.682748	0.175719	0.891298	0.00738235	0.509382	0.587937	40.5676	4.25941e-20	2.939e-18	7.72235e-18	5.32842e-16	-0.314327	1.96053e-13	1.35276e-11	-0.348052	0.122077	8.42333	-0.119949	0.485919	33.5284	-0.38927	3.24604e-10	2.23977e-08	-0.0908068	0.577354	39.8374	0.122932	0.475054	32.7788	0.144407
161	cg06791446	FGFR2 promoter	0.581296	0.563986	0.59785	0.407562	0.364881	0.447394	1.18332e-11	8.16491e-10	0.48116	0.41523	0.547422	0.422402	0.158012	0.754983	0.601745	0.576734	0.627454	0.390873	0.112717	0.698236	0.000789854	0.0544999	0.473373	32.6627	0.0633604	4.37187	6.54716e-13	4.51754e-11	-0.478023	3.69753e-31	2.55129e-29	-0.371429	0.0973584	6.71773	-0.52278	0.00107137	0.0739248	-0.491659	3.40585e-16	2.35004e-14	0.242214	0.132107	9.11542	0.132844	0.439897	30.3529	0.120221
162	cg11430259	FGFR2 promoter	0.468675	0.448294	0.487744	0.292705	0.252739	0.328701	9.77458e-13	6.74446e-11	0.36851	0.286964	0.448165	0.242412	0.0712362	0.614048	0.489173	0.461505	0.517233	0.370545	0.0725823	0.756071	0.00272545	0.188056	0.0119839	0.826886	0.0889807	6.13967	8.41729e-14	5.80793e-12	-0.503033	7.88386e-35	5.43986e-33	-0.425974	0.0541785	3.73832	-0.498842	0.0019562	0.134978	-0.521464	2.40346e-18	1.65839e-16	0.0320826	0.8442	58.2498	-0.000643625	0.997028	68.7949	0.181042
163	cg22633036	FGFR2 promoter	0.477405	0.463038	0.490313	0.3458	0.320591	0.369664	2.62276e-15	1.8097e-13	0.434491	0.374035	0.495372	0.396743	0.141448	0.768157	0.488159	0.46938	0.507985	0.48741	0.0461387	0.914901	0.0517424	3.57022	0.15331	10.5784	0.00719704	0.496596	5.72952e-16	3.95337e-14	-0.504516	4.67052e-35	3.22266e-33	-0.284416	0.211464	14.591	-0.456371	0.0051479	0.355205	-0.517954	4.41843e-18	3.04872e-16	0.106191	0.514295	35.4864	0.097831	0.570283	39.3495	0.110854
164	cg25052156	FGFR2 promoter	0.697736	0.681101	0.713236	0.463622	0.422866	0.50108	9.82796e-17	6.78129e-15	0.641178	0.572768	0.708203	0.490467	0.142411	0.755831	0.710163	0.687238	0.734199	0.530638	0.170158	0.860917	0.0403736	2.78578	0.448782	30.966	2.7975e-05	0.00193027	8.39148e-18	5.79012e-16	-0.509396	8.18916e-36	5.65052e-34	-0.494	0.0229963	1.58674	-0.494981	0.00214707	0.148148	-0.530102	5.21047e-19	3.59523e-17	0.268293	0.0941559	6.49676	0.143142	0.404933	27.9404	-0.0635485
165	cg02210151	FGFR2 promoter	0.582473	0.56546	0.597322	0.428339	0.395873	0.462087	6.7829e-13	4.6802e-11	0.536853	0.470887	0.597629	0.419005	0.101268	0.679447	0.598061	0.57632	0.620524	0.494323	0.0690341	0.86887	0.0547189	3.7756	0.193852	13.3758	0.00308062	0.212563	6.05568e-14	4.17842e-12	-0.55781	5.09948e-44	3.51864e-42	-0.298701	0.188418	13.0009	-0.52973	0.00089206	0.0615521	-0.573683	1.14705e-22	7.91462e-21	0.0135084	0.934067	64.4506	0.103109	0.549561	37.9197	0.373585
166	cg17710779	FGFR2 promoter	0.13431	0.129068	0.140036	0.154697	0.136372	0.174087	0.0315843	2.17931	0.150563	0.122276	0.182058	0.223192	0.105793	0.354212	0.140995	0.133009	0.149658	0.233013	0.107039	0.545288	0.547228	37.7587	0.695483	47.9884	0.805244	55.5618	0.162193	11.1913	-0.328516	1.33405e-14	9.20498e-13	-0.285714	0.209295	14.4414	-0.316602	0.0599322	4.13532	-0.401936	7.52181e-11	5.19005e-09	-0.0915572	0.574198	39.6197	-0.101049	0.557606	38.4748	0.154722
167	cg18566515	FGFR2 promoter	0.482121	0.461436	0.502073	0.304013	0.26559	0.343217	1.23366e-12	8.51224e-11	0.425189	0.338454	0.509998	0.294651	0.0665685	0.628576	0.488317	0.45765	0.517433	0.416892	0.0470371	0.957288	0.130567	9.0091	0.063691	4.39468	0.00951943	0.65684	3.6093e-12	2.49041e-10	-0.559747	2.24204e-44	1.54701e-42	-0.425974	0.0541785	3.73832	-0.519691	0.0011608	0.080095	-0.574031	1.06682e-22	7.36107e-21	-0.0649156	0.690657	47.6553	0.0638476	0.711424	49.0883	0.248977
168	cg17681491	FGFR2 promoter	0.329877	0.316621	0.343016	0.250386	0.224676	0.276869	2.50355e-07	1.72745e-05	0.31904	0.255277	0.38451	0.255403	0.135887	0.395823	0.340702	0.321314	0.360572	0.30726	0.112734	0.575314	0.434208	29.9604	0.107306	7.4041	0.044035	3.03841	7.93357e-08	5.47416e-06	-0.545332	8.94035e-42	6.16884e-40	-0.419481	0.0583606	4.02688	-0.459459	0.00481744	0.332403	-0.590569	3.09612e-24	2.13632e-22	0.0857411	0.598854	41.3209	0.0995044	0.563674	38.8935	0.0500326
169	cg01385327	FGFR2 promoter	0.124405	0.117985	0.131194	0.146389	0.123644	0.169164	0.0618274	4.26609	0.141993	0.101217	0.190328	0.169193	0.0571888	0.375975	0.131573	0.122005	0.141682	0.254902	0.072	0.534926	0.65249	45.0218	0.00774141	0.534157	0.861429	59.4386	0.213494	14.7311	-0.362166	1.26839e-17	8.75188e-16	-0.451	0.0403453	2.78383	-0.303732	0.0717198	4.94867	-0.404565	5.50982e-11	3.80178e-09	-0.0418386	0.797694	55.0409	-0.121516	0.480194	33.1334	0.186615
170	cg03471571	FGFR2 promoter	0.126664	0.122922	0.130933	0.127569	0.116339	0.139222	0.89136	61.5038	0.147406	0.136583	0.15943	0.197111	0.0894152	0.339392	0.127766	0.122706	0.13334	0.142817	0.0791393	0.290522	0.00994845	0.686443	0.0138826	0.957896	0.0231123	1.59475	0.976319	67.366	0.055677	0.204082	14.0817	-0.177922	0.44035	30.3841	0.256628	0.130824	9.02689	0.0014853	0.981623	67.732	-0.213133	0.186681	12.881	0.344597	0.0395779	2.73088	0.463335
171	cg05368033	FGFR2 promoter	0.0733231	0.070182	0.0769649	0.0732864	0.0639359	0.0832483	0.994818	68.6424	0.0870977	0.0766326	0.0978749	0.151559	0.0804752	0.343927	0.0734547	0.0689156	0.0783697	0.11827	0.0749646	0.327698	0.047968	3.30979	0.054724	3.77596	0.062653	4.32305	0.977545	67.4506	0.0159512	0.716163	49.4153	-0.283117	0.213648	14.7417	0.284427	0.092712	6.39713	-0.0692477	0.28229	19.478	0.134334	0.408568	28.1912	0.173393	0.31186	21.5184	-0.010789
172	cg12835048	FGFR2 promoter	0.0688548	0.0635437	0.0749694	0.0595089	0.0434738	0.0768527	0.331324	22.8613	0.0830353	0.0662837	0.101879	0.123556	0.0178284	0.498079	0.0643234	0.0564799	0.0723305	0.0893376	0.017534	0.426966	0.0960427	6.62695	0.295627	20.3983	0.0736056	5.07879	0.625465	43.1571	0.107375	0.01411	0.973591	-0.212987	0.353946	24.4223	0.229858	0.17746	12.2447	0.0252517	0.695304	47.976	0.0153846	0.924934	63.8204	-0.0440239	0.798766	55.1148	0.0832296
173	cg17028039	FGFR2 promoter	0.101839	0.0985566	0.105636	0.105974	0.0963762	0.116417	0.482853	33.3169	0.120969	0.109391	0.132155	0.150792	0.0578758	0.274505	0.105564	0.100851	0.110854	0.127944	0.0644248	0.269355	0.0309475	2.13538	0.190292	13.1302	0.0557413	3.84615	0.947173	65.355	0.139658	0.00137974	0.0952024	-0.012987	0.955444	65.9256	0.345689	0.0389153	2.68516	0.0442845	0.492016	33.9491	-0.149531	0.357092	24.6393	0.187552	0.273361	18.8619	0.389472
174	cg06657142	Downstream of FGFR2 intergenic region	0.0393762	0.0383305	0.0405041	0.0398711	0.0365623	0.043405	0.78758	54.3431	0.039257	0.0354375	0.043251	0.157048	0.0790173	0.50714	0.0367641	0.0353757	0.0381853	0.166636	0.0638143	0.63285	0.220872	15.2402	0.772469	53.3004	0.818012	56.4428	0.0828459	5.71636	-0.0681471	0.119933	8.27538	0.0766234	0.741311	51.1505	0.154183	0.369274	25.4799	-0.102352	0.111507	7.69395	-0.0596623	0.71459	49.3067	-0.0121001	0.944161	65.1471	0.28751
175	cg22762615	Downstream of FGFR2 intergenic region	0.0278607	0.0259135	0.0301574	0.0290787	0.0231077	0.0365016	0.72366	49.9326	0.0326147	0.0267918	0.0389275	0.0622574	0.0228898	0.198576	0.0272903	0.024544	0.030548	0.0463603	0.0163484	0.194127	0.215191	14.8482	0.235315	16.2367	0.457323	31.5553	0.639231	44.107	0.0493678	0.260206	17.9542	-0.380519	0.0888143	6.12819	0.337709	0.0439719	3.03406	-0.0799793	0.21412	14.7743	0.0202627	0.901235	62.1852	-0.0771063	0.654892	45.1875	-0.0487284
176	cg09772154	Downstream of FGFR2 intergenic region	0.075861	0.0718456	0.0801664	0.0764963	0.0689098	0.0848907	0.928511	64.0673	0.079463	0.0719415	0.0868129	0.162119	0.068149	0.416834	0.0707199	0.0669801	0.0746938	0.156548	0.0620289	0.402878	0.119951	8.2766	0.844966	58.3026	0.613263	42.3151	0.245034	16.9073	-0.00141049	0.974354	67.2304	-0.172727	0.454024	31.3277	0.0931789	0.588838	40.6298	-0.0473212	0.462783	31.932	-0.258724	0.10696	7.38023	0.175323	0.306419	21.1429	0.0886834
177	cg17794169	Downstream of FGFR2 intergenic region	0.0176836	0.0170345	0.0185962	0.0157254	0.0148988	0.0166235	0.14986	10.3404	0.0181984	0.0168829	0.0195783	0.0486964	0.0156272	0.433846	0.0175681	0.0163247	0.0193294	0.0586007	0.0148603	0.355305	0.778647	53.7267	0.683994	47.1956	0.00409669	0.282672	0.332032	22.9102	-0.0440201	0.315467	21.7672	0.115584	0.617837	42.6307	0.240154	0.158298	10.9226	-0.0902701	0.160682	11.087	0.204315	0.206009	14.2146	0.0135161	0.937639	64.6971	0.0168356
178	cg07250222	Downstream of FGFR2 intergenic region	0.0473268	0.0443961	0.0503565	0.0493704	0.0415403	0.0580094	0.703412	48.5354	0.0450228	0.0389008	0.051678	0.115802	0.0434498	0.30494	0.0454646	0.0424019	0.04891	0.163756	0.0265592	0.785748	0.922873	63.6782	0.229933	15.8654	0.446462	30.8059	0.346366	23.8993	-0.110428	0.0115809	0.799083	-0.532	0.0129575	0.894069	0.229858	0.17746	12.2447	-0.155892	0.0149963	1.03474	-0.130957	0.420556	29.0183	0.0025745	0.98811	68.1796	0.137175
179	cg02179499	Downstream of FGFR2 intergenic region	0.112432	0.109236	0.115795	0.10415	0.0930202	0.116272	0.135188	9.32799	0.12841	0.115791	0.14025	0.160302	0.120132	0.28126	0.108782	0.104268	0.113544	0.15506	0.115748	0.362654	0.00360344	0.248637	0.722418	49.8468	0.0051667	0.356503	0.432319	29.83	0.0446338	0.308761	21.3045	-0.296104	0.192476	13.2809	0.29009	0.0861185	5.94218	-0.0366841	0.569294	39.2813	-0.117448	0.470443	32.4606	-0.00952565	0.956029	65.966	0.236529
180	cg24217003	Downstream of FGFR2 intergenic region	0.717218	0.705833	0.728224	0.751068	0.711828	0.784969	0.0754647	5.20707	0.759152	0.725402	0.792997	0.596187	0.3	0.902036	0.721145	0.705547	0.736352	0.580648	0.23904	0.825766	0.0854588	5.89666	0.752289	51.908	0.753347	51.981	0.127803	8.81841	0.193814	8.20083e-06	0.000565857	0.392208	0.0786603	5.42756	0.212098	0.214287	14.7858	0.22997	0.000300392	0.0207271	0.363039	0.0213108	1.47045	0.252044	0.138087	9.52803	0.177485
181	cg23613882	Downstream of FGFR2 intergenic region	0.779723	0.769805	0.789183	0.857542	0.841851	0.872693	1.85826e-12	1.2822e-10	0.797753	0.768889	0.825584	0.572007	0.367704	0.840256	0.788895	0.774752	0.802157	0.534359	0.270898	0.801323	0.649259	44.7988	0.352832	24.3454	0.00101515	0.0700457	3.39302e-09	2.34118e-07	0.324452	2.92302e-14	2.01688e-12	0.427273	0.0533704	3.68256	0.415959	0.0116299	0.802463	0.311357	7.33836e-07	5.06347e-05	0.429081	0.00573178	0.395493	0.0167342	0.922831	63.6753	-0.215543
182	cg18693306	Downstream of FGFR2 intergenic region	0.906053	0.900524	0.910652	0.927854	0.921379	0.933724	0.00805917	0.556083	0.918947	0.913005	0.924476	0.699691	0.177305	0.910965	0.907661	0.899608	0.914797	0.687982	0.264563	0.885852	0.298792	20.6166	0.817	56.373	0.0511373	3.52847	0.0299922	2.06946	0.11506	0.00850678	0.586968	-0.0025974	0.991085	68.3848	0.00900901	0.958411	66.1304	0.1289	0.0447093	3.08494	0.165666	0.306961	21.1803	0.530862	0.000865515	0.0597205	0.188511
183	cg23508667	Downstream of FGFR2 intergenic region	0.0608241	0.0567462	0.0656684	0.0532681	0.0478717	0.0590705	0.294421	20.3151	0.0814501	0.0665786	0.100882	0.141664	0.0779049	0.42328	0.0606735	0.0549278	0.0680952	0.130569	0.0628034	0.287129	0.022514	1.55347	0.55131	38.0404	0.00214153	0.147766	0.313834	21.6546	-0.045661	0.297748	20.5446	0.0558442	0.809999	55.8899	0.171686	0.31672	21.8537	-0.153192	0.0168559	1.16306	0.0529081	0.745759	51.4574	0.104782	0.543066	37.4716	-0.169779
184	cg14157844	Downstream of FGFR2 intergenic region	0.0767719	0.0726964	0.0816931	0.0711872	0.0637415	0.079105	0.433187	29.8899	0.0897064	0.0776419	0.10309	0.144713	0.0714043	0.312383	0.0778875	0.0714191	0.085426	0.125855	0.0649324	0.258294	0.200898	13.862	0.228281	15.7514	0.00996709	0.687729	0.387799	26.7581	-0.0274464	0.531517	36.6747	-0.0467532	0.840511	57.9952	0.266409	0.11628	8.02335	-0.0899933	0.161974	11.1762	-0.0626642	0.70088	48.3607	-0.0494304	0.774656	53.4512	-0.135041
185	cg17751435	Downstream of FGFR2 intergenic region	0.0300062	0.026778	0.0337428	0.0236288	0.0223168	0.0250078	0.250118	17.2581	0.0298665	0.0272951	0.0323932	0.0329313	0.0095184	0.127072	0.0300739	0.0257539	0.0360903	0.053334	0.0134006	0.309129	0.975668	67.3211	0.230057	15.8739	6.14352e-05	0.00423903	0.263877	18.2075	-0.0385529	0.379377	26.177	0.0441558	0.849271	58.5997	0.156242	0.362837	25.0357	-0.0729057	0.257578	17.7729	0.101412	0.533511	36.8123	-0.00695115	0.967905	66.7855	-0.15318
186	cg24790600	Downstream of FGFR2 intergenic region	0.600197	0.591267	0.609208	0.590256	0.572431	0.607087	0.311613	21.5013	0.680416	0.649238	0.708632	0.508999	0.277187	0.658105	0.599255	0.585935	0.612147	0.44197	0.272873	0.66924	8.3065e-06	0.000573148	0.0272588	1.88086	4.30301e-07	2.96908e-05	0.406503	28.0487	0.112743	0.00993927	0.68581	0.258442	0.257989	17.8012	0.301931	0.0735056	5.07188	0.072986	0.257052	17.7366	0.206942	0.200111	13.8077	0.357083	0.0325222	2.24403	0.0150572
187	cg05399434	Downstream of FGFR2 intergenic region	0.227971	0.221488	0.23532	0.224791	0.207962	0.240589	0.777525	53.6492	0.266896	0.238669	0.298446	0.290815	0.0960794	0.685064	0.226565	0.218347	0.235364	0.218968	0.0540981	0.505583	0.0108141	0.746173	0.0803863	5.54665	0.00941597	0.649702	0.857807	59.1887	0.0706051	0.107119	7.39118	-0.534	0.0126976	0.876137	0.162677	0.343155	23.6777	0.0257158	0.689989	47.6093	0.264353	0.0992771	6.85012	-0.133102	0.439003	30.2912	-0.143458
188	cg01628053	Downstream of FGFR2 intergenic region	0.685567	0.673955	0.697147	0.727127	0.701485	0.748544	0.00194531	0.134226	0.783943	0.74168	0.823649	0.724603	0.400648	0.879715	0.685274	0.668515	0.701428	0.547415	0.11797	0.789786	1.84645e-05	0.00127405	0.000291993	0.0201475	0.0114413	0.789449	0.0039119	0.269921	0.0402548	0.358681	24.749	0.163636	0.478474	33.0147	0.257143	0.130027	8.97186	-0.00676997	0.916383	63.2305	-0.218199	0.176179	12.1563	0.247667	0.145294	10.0253	0.150098
189	cg24571086	Downstream of FGFR2 intergenic region	0.896526	0.889314	0.90339	0.889664	0.878028	0.900344	0.311775	21.5125	0.912085	0.876403	0.934158	0.802169	0.304404	0.952584	0.9	0.890965	0.909003	0.755105	0.293587	0.945387	0.390635	26.9538	0.244223	16.8514	0.157809	10.8888	0.345058	23.809	0.0972282	0.0263277	1.81661	-0.175325	0.44716	30.854	0.0198198	0.908657	62.6973	0.076404	0.235379	16.2412	0.0560976	0.730987	50.4381	0.329536	0.0496873	3.42843	0.0375837
190	cg08349093	Downstream of FGFR2 intergenic region	0.373211	0.363845	0.382081	0.448537	0.406516	0.491872	1.37018e-05	0.000945424	0.36405	0.319074	0.408809	0.387083	0.159176	0.644124	0.383903	0.370447	0.397349	0.335519	0.0922171	0.567893	0.415166	28.6464	0.175135	12.0843	0.00961574	0.663486	0.000319727	0.0220612	-0.352406	1.04123e-16	7.18446e-15	-0.0324675	0.888889	61.3333	-0.463578	0.00440543	0.303975	-0.413157	1.95393e-11	1.34821e-09	0.0739212	0.650322	44.8722	0.226299	0.184454	12.7273	0.0181398
191	cg02790486	Upstream of FGFR3 intergenic region	0.818735	0.80975	0.827981	0.869145	0.861569	0.876608	1.80195e-15	8.28898e-14	0.860992	0.849805	0.871441	0.761221	0.339394	0.854132	0.824379	0.811157	0.836751	0.73324	0.411067	0.913455	3.31105e-05	0.00152308	0.39244	18.0522	0.200705	9.23242	2.06889e-08	9.51688e-07	-0.103253	0.0182891	0.8413	-0.224675	0.32751	15.0655	-0.262291	0.122249	5.62344	-0.165626	0.00969748	0.446084	-0.0707317	0.664503	30.5671	-0.00605007	0.972064	44.7149	-0.0329599
192	cg21608500	Upstream of FGFR3 intergenic region	0.928795	0.919235	0.938362	0.971951	0.966701	0.976919	3.47066e-14	1.5965e-12	0.965194	0.954919	0.973137	0.795481	0.448623	0.913045	0.92911	0.914982	0.942333	0.799364	0.555608	0.924147	5.93149e-05	0.00272849	0.884435	40.684	0.197021	9.06296	6.64154e-08	3.05511e-06	0.0336785	0.442584	20.3589	0.571429	0.00680989	0.313255	0.164221	0.33853	15.5724	-0.00863495	0.893471	41.0996	-0.252158	0.116485	5.35831	0.176868	0.302109	13.897	0.197285
193	cg04902458	Upstream of FGFR3 intergenic region	0.734842	0.723217	0.746991	0.751344	0.724333	0.775384	0.243851	11.2171	0.788256	0.745387	0.823869	0.734123	0.580978	0.878714	0.741851	0.72327	0.758016	0.623261	0.0727732	0.900656	0.0574891	2.6445	0.0165399	0.760837	0.101503	4.66912	0.540426	24.8596	-0.0994174	0.0231103	1.06307	0.371429	0.0973584	4.47849	-0.503475	0.00174691	0.080358	-0.0969648	0.131736	6.05984	-0.110131	0.498719	22.9411	0.203643	0.233548	10.7432	-0.0847709
194	cg07360076	Upstream of FGFR3 intergenic region	0.0969173	0.0908828	0.103818	0.0686412	0.0607612	0.078212	7.46864e-07	3.43557e-05	0.108851	0.0881589	0.1389	0.113875	0.046371	0.421301	0.0977655	0.0883806	0.108405	0.110473	0.0393085	0.395415	0.441882	20.3266	0.877771	40.3775	0.00433259	0.199299	2.69455e-05	0.00123949	0.00406374	0.926203	42.6053	-0.168831	0.464423	21.3634	-0.103732	0.547137	25.1683	-0.0687049	0.286088	13.1601	-0.121764	0.454175	20.8921	-0.179443	0.295013	13.5706	-0.256447
195	cg03919554	FGFR3 promoter	0.0172988	0.0160639	0.0190115	0.0141317	0.0134782	0.0148847	0.228361	10.5046	0.0171081	0.0159832	0.0182489	0.0374748	0.0107662	0.361233	0.0167861	0.0155545	0.0187122	0.0392312	0.00676304	0.324183	0.8846	40.6916	0.931916	42.8681	4.38507e-05	0.00201713	0.158599	7.29557	-0.127181	0.00360715	0.165929	0.0532468	0.818692	37.6598	-0.0471042	0.785005	36.1102	-0.184154	0.0039698	0.182611	0.114259	0.482663	22.2025	-0.0870181	0.613811	28.2353	-0.388286
196	cg06883949	FGFR3 promoter	0.0143264	0.013322	0.0161022	0.0122485	0.0118251	0.0126948	0.445727	20.5034	0.0140997	0.0133039	0.0149098	0.026455	0.0118062	0.179416	0.013498	0.0130885	0.0139858	0.0273838	0.0104026	0.128205	0.343719	15.8111	0.915687	42.1216	0.000209481	0.00963614	0.000174311	0.00801832	-0.0539389	0.218584	10.0549	-0.479221	0.0279444	1.28544	-0.177091	0.30149	13.8685	-0.0984301	0.125972	5.79473	-0.0108818	0.946867	43.5559	0.109288	0.525762	24.1851	0.253838
197	cg17269277	FGFR3 promoter	0.0369591	0.0355568	0.0384664	0.0477155	0.0392412	0.058789	0.0349716	1.60869	0.0434394	0.0355467	0.0522312	0.0530104	0.00712435	0.358938	0.0377235	0.03538	0.0403526	0.0707493	0.00779271	0.357422	0.205791	9.4664	0.477881	21.9825	0.533347	24.534	0.053311	2.45231	-0.18953	1.30391e-05	0.000599797	0.0636364	0.784054	36.0665	-0.420077	0.0107494	0.494471	-0.19061	0.00285064	0.131129	0.0159475	0.922196	42.421	0.0845723	0.623847	28.697	-0.0203924
198	cg23835677	FGFR3 promoter	0.0367528	0.033309	0.0410532	0.0293679	0.0221342	0.0374441	0.258268	11.8803	0.0450826	0.0331472	0.0583806	0.070924	0.00988691	0.275	0.0333273	0.029298	0.0371706	0.0642263	0.00768672	0.345168	0.101879	4.68643	0.750203	34.5094	0.0490161	2.25474	0.425242	19.5611	0.0500914	0.253277	11.6507	-0.287013	0.207141	9.52849	-0.120721	0.483095	22.2224	0.061531	0.33951	15.6175	-0.0605094	0.710712	32.6928	-0.268602	0.113194	5.2069	-0.0439886
199	cg19870628	FGFR3 promoter	0.0386633	0.0376281	0.0398043	0.0398835	0.0377048	0.0424335	0.520053	23.9225	0.0416261	0.0391646	0.0442924	0.0999399	0.0525533	0.275229	0.0416486	0.039796	0.043971	0.106838	0.0603707	0.326531	0.993747	45.7124	0.707788	32.5583	0.327081	15.0457	0.473694	21.7899	-0.135014	0.00199159	0.0916131	-0.1	0.666264	30.6482	-0.322265	0.0552581	2.54187	-0.153626	0.016544	0.761022	-0.0816135	0.616626	28.3648	-0.247023	0.146376	6.73331	0.140613
200	cg08145949	FGFR3 promoter flank	0.742792	0.735882	0.749953	0.629523	0.5967	0.662465	1.20001e-08	5.52003e-07	0.695309	0.662232	0.724867	0.548395	0.231201	0.792208	0.765408	0.756633	0.774951	0.643508	0.213793	0.826329	0.000139045	0.00639606	0.0374651	1.72339	0.00678539	0.312128	8.56825e-11	3.9414e-09	-0.406591	3.35918e-22	1.54522e-20	-0.754545	7.74317e-05	0.00356186	-0.454054	0.00540841	0.248787	-0.402315	7.19302e-11	3.30879e-09	0.156473	0.334947	15.4076	0.111218	0.51843	23.8478	0.00284546
201	cg03860252	FGFR3 gene body	0.696459	0.688175	0.703884	0.643394	0.618571	0.667854	7.57258e-05	0.00348339	0.671893	0.640548	0.702449	0.584135	0.273425	0.911247	0.710936	0.699852	0.721255	0.666561	0.330605	0.858915	0.0135676	0.624111	0.0322569	1.48382	0.160607	7.38792	9.37381e-07	4.31195e-05	0.0272568	0.534357	24.5804	-0.253247	0.268018	12.3288	-0.306049	0.069474	3.1958	0.0712908	0.268297	12.3417	0.213508	0.185889	8.55088	0.0579262	0.737193	33.9109	0.107772
202	cg04742135	FGFR3 gene body	0.969635	0.965771	0.973047	0.955292	0.93474	0.971131	0.116348	5.35199	0.949729	0.918152	0.972109	0.752771	0.276089	0.950409	0.971756	0.967278	0.975939	0.831507	0.519259	0.971835	0.125494	5.77273	0.0584796	2.69006	0.72344	33.2783	0.0752718	3.4625	0.0144468	0.741931	34.1288	-0.0480519	0.836137	38.4623	-0.0756757	0.660908	30.4018	0.0703851	0.274441	12.6243	0.127767	0.432057	19.8746	0.033211	0.847518	38.9858	0.0890391
203	cg02350535	FGFR3 gene body	0.834409	0.830574	0.838506	0.800317	0.783564	0.816681	0.00012309	0.00566212	0.822832	0.799783	0.842755	0.715729	0.373134	0.86063	0.84356	0.837847	0.849268	0.802833	0.542636	0.940427	0.0844321	3.88388	0.0166383	0.76536	0.098672	4.53891	3.52475e-06	0.000162138	-0.267137	5.58255e-10	2.56797e-08	-0.45974	0.0360083	1.65638	-0.493436	0.00222787	0.102482	-0.286199	5.79883e-06	0.000266746	-0.162852	0.315365	14.5068	0.186136	0.277065	12.745	0.196218
204	cg24979233	FGFR3 gene body	0.925944	0.920044	0.931607	0.931525	0.908642	0.95025	0.577967	26.5865	0.918247	0.88413	0.944098	0.722701	0.11485	0.916465	0.929173	0.921685	0.936542	0.739448	0.203219	0.952553	0.497315	22.8765	0.789291	36.3074	0.450549	20.7253	0.803426	36.9576	0.0451135	0.303585	13.9649	0.0909091	0.695131	31.976	-0.0033462	0.984547	45.2892	0.0253571	0.694096	31.9284	0.0772983	0.635439	29.2302	0.236468	0.164979	7.58905	0.179382
205	cg03874978	FGFR3 gene body	0.70232	0.694295	0.70958	0.711753	0.687801	0.731646	0.481382	22.1436	0.713572	0.681237	0.742828	0.560292	0.232156	0.922951	0.715992	0.704517	0.727285	0.699416	0.34127	0.891759	0.878907	40.4297	0.00633292	0.291314	0.921839	42.4046	0.753385	34.6557	0.173633	6.66713e-05	0.00306688	0.148052	0.521874	24.0062	-0.048906	0.776985	35.7413	0.200649	0.00166815	0.0767347	0.156473	0.334947	15.4076	0.0810967	0.638224	29.3583	0.109194
206	cg12997579	FGFR3 gene body	0.941146	0.936053	0.945877	0.931637	0.920003	0.941032	0.269073	12.3773	0.90968	0.871136	0.935109	0.70893	0.365719	0.934719	0.947208	0.941695	0.951757	0.765135	0.235223	0.961388	0.0346736	1.59499	0.299392	13.772	0.222683	10.2434	0.0164131	0.755004	0.0309688	0.480171	22.0879	-0.281818	0.215846	9.92894	-0.0962677	0.576488	26.5185	0.10551	0.10083	4.63816	0.169989	0.29433	13.5392	-0.0144825	0.93319	42.9267	0.049917
207	cg21339581	FGFR3 gene body	0.870051	0.863893	0.875718	0.829652	0.80729	0.850643	0.000109563	0.0050399	0.82252	0.794049	0.850427	0.708665	0.531824	0.844918	0.882433	0.873762	0.89016	0.732462	0.308123	0.901026	0.000278693	0.0128199	0.506397	23.2943	0.690695	31.772	6.02881e-07	2.77325e-05	-0.125669	0.00403102	0.185427	-0.423377	0.0558229	2.56785	-0.429344	0.00897295	0.412756	-0.0689784	0.28417	13.0718	0.150281	0.354656	16.3142	-0.127695	0.457979	21.0671	0.0698322
208	cg13131329	FGFR3 gene body	0.781986	0.774745	0.788586	0.747972	0.722288	0.773121	0.00648332	0.298233	0.696671	0.663185	0.728979	0.677268	0.397043	0.899548	0.804394	0.796033	0.81297	0.810993	0.617551	0.947079	1.02404e-06	4.71056e-05	0.00018963	0.00872296	0.0239626	1.10228	1.26732e-06	5.82968e-05	-0.109352	0.0124224	0.571432	-0.462338	0.0348388	1.60258	-0.369112	0.0267326	1.2297	-0.0653429	0.310378	14.2774	0.0733583	0.652816	30.0295	-0.110703	0.52038	23.9375	0.0767088
209	cg05203875	FGFR3 gene body	0.888755	0.881044	0.896031	0.803811	0.772575	0.833774	1.9515e-06	8.97688e-05	0.783624	0.744146	0.819469	0.53263	0.195862	0.815953	0.905534	0.897158	0.913861	0.612254	0.251166	0.909725	8.55588e-07	3.9357e-05	0.124049	5.70624	0.423978	19.503	4.45067e-08	2.04731e-06	-0.192908	9.05346e-06	0.000416459	-0.485714	0.0256003	1.17761	-0.325611	0.0526356	2.42124	-0.089285	0.165317	7.60456	0.00525328	0.974335	44.8194	0.103109	0.549561	25.2798	-0.0209852
210	cg00077738	FGFR3 gene body	0.913041	0.904089	0.920815	0.912616	0.884653	0.930096	0.976819	44.9337	0.872419	0.824738	0.912996	0.655567	0.193896	0.887658	0.927799	0.917207	0.936135	0.697483	0.280255	0.920082	0.020439	0.940194	0.419801	19.3109	0.117276	5.3947	0.2151	9.8946	-0.181889	2.90696e-05	0.0013372	-0.644156	0.00162414	0.0747105	-0.197683	0.247808	11.3992	-0.15581	0.01505	0.692299	-0.0302064	0.853209	39.2476	0.08985	0.602276	27.7047	0.234632
211	cg00907756	FGFR3 gene body	0.744076	0.738543	0.748945	0.711991	0.689192	0.731371	0.00504476	0.232059	0.702333	0.670716	0.733347	0.659617	0.266954	0.867985	0.755559	0.748397	0.762599	0.698779	0.461513	0.903975	0.00252657	0.116222	0.309266	14.2262	0.603783	27.774	0.000259805	0.011951	-0.196135	6.35182e-06	0.000292184	-0.344156	0.126598	5.82352	-0.444788	0.00656729	0.302095	-0.14086	0.0281335	1.29414	-0.0225141	0.890325	40.9549	0.126279	0.463021	21.299	0.0384137
212	cg19625524	FGFR3 gene body	0.981031	0.978127	0.983534	0.974669	0.964269	0.983204	0.197735	9.09582	0.96595	0.944911	0.980117	0.811418	0.548876	0.978906	0.98432	0.981798	0.986345	0.900371	0.578739	0.980733	0.0632887	2.91128	0.0121583	0.559282	0.374583	17.2308	0.050026	2.3012	-0.0585675	0.181533	8.35051	-0.287013	0.207141	9.52849	-0.298069	0.0774489	3.56265	0.0473915	0.462118	21.2574	0.156285	0.335534	15.4346	0.191929	0.262119	12.0575	0.136463
213	cg00525145	FGFR3 gene body	0.93849	0.929866	0.947328	0.809764	0.765471	0.84641	3.56341e-08	1.63917e-06	0.792601	0.731394	0.850593	0.676769	0.378392	0.976935	0.957719	0.947678	0.967267	0.731519	0.387611	0.973472	7.09873e-06	0.000326542	0.293585	13.5049	0.642699	29.5642	1.01431e-09	4.66582e-08	-0.236244	4.70509e-08	2.16434e-06	-0.467532	0.0325891	1.4991	-0.366795	0.027776	1.2777	-0.112382	0.0803988	3.69835	0.0125704	0.938636	43.1773	-0.0585699	0.734377	33.7814	0.0805027
214	cg03629948	FGFR3 promoter flank	0.704912	0.696265	0.713117	0.628855	0.601783	0.653719	4.67768e-07	2.15173e-05	0.590323	0.542491	0.6355	0.589453	0.364941	0.781909	0.723363	0.712227	0.733826	0.614138	0.267537	0.915758	2.81611e-06	0.000129541	0.536427	24.6756	0.161467	7.42748	4.70468e-11	2.16415e-09	-0.243947	1.64528e-08	7.56828e-07	-0.319481	0.158035	7.2696	-0.367825	0.0273082	1.25618	-0.169691	0.00802942	0.369353	0.193809	0.230805	10.617	-0.00682242	0.968499	44.551	-0.00960341
215	cg25301756	FGFR3 promoter flank	0.867241	0.861712	0.872474	0.856015	0.843681	0.867513	0.217226	9.99238	0.811144	0.775642	0.840897	0.637008	0.355882	0.797471	0.876194	0.869689	0.882093	0.658406	0.262346	0.809213	0.000872891	0.040153	0.565193	25.9989	0.020663	0.9505	0.00641118	0.294914	0.0370376	0.398406	18.3267	-0.0688312	0.766878	35.2764	-0.131274	0.445369	20.487	0.159098	0.0130229	0.599056	0.0613508	0.706867	32.5159	0.179314	0.295365	13.5868	0.178671
216	cg14988083	FGFR3 promoter flank	0.604138	0.59554	0.612404	0.600375	0.574442	0.626808	0.803951	36.9818	0.537865	0.496097	0.580907	0.511744	0.179229	0.851013	0.6211	0.609144	0.633155	0.583352	0.270069	0.887904	0.000840256	0.0386518	0.201814	9.28343	0.0194637	0.89533	0.162886	7.49277	0.0153377	0.726634	33.4252	-0.467532	0.0325891	1.4991	0.0803089	0.641501	29.509	0.0441808	0.493032	22.6795	0.0572233	0.725796	33.3866	0.0216258	0.900373	41.4172	-0.0066394
217	cg11777917	FGFR3 gene body	0.962351	0.957119	0.967542	0.900258	0.874703	0.92365	1.10229e-05	0.000507051	0.905351	0.871814	0.935629	0.749984	0.448613	0.973323	0.969341	0.962618	0.975468	0.828521	0.544853	0.972107	0.000323009	0.0148584	0.0696802	3.20529	0.799416	36.7731	1.77134e-06	8.14815e-05	-0.257084	2.52125e-09	1.15978e-07	-0.642857	0.00167152	0.0768901	-0.371429	0.0257216	1.18319	-0.13509	0.0353225	1.62483	-0.230957	0.151615	6.97431	0.0884341	0.608032	27.9695	0.25289
218	cg05311119	FGFR3 gene body	0.959949	0.957381	0.962527	0.967747	0.962253	0.9727	0.0716697	3.29681	0.943864	0.933412	0.954739	0.708199	0.401055	0.830107	0.961625	0.957278	0.965091	0.697537	0.29753	0.82964	0.0018464	0.0849344	0.753321	34.6528	0.000307061	0.0141248	0.183587	8.44501	-0.0214286	0.625218	28.76	-0.175325	0.44716	20.5693	-0.154698	0.367659	16.9123	0.0433897	0.500815	23.0375	-0.0510319	0.754491	34.7066	0.223467	0.190155	8.74714	0.153062
219	cg02137691	FGFR3 gene body	0.862339	0.85823	0.866298	0.813891	0.799243	0.828398	5.01205e-11	2.30554e-09	0.850047	0.832513	0.865913	0.693589	0.29944	0.826267	0.873521	0.869254	0.877651	0.764366	0.591773	0.865318	0.0102027	0.469323	0.0142918	0.657424	0.0018773	0.086356	1.73198e-10	7.9671e-09	-0.129181	0.00310879	0.143004	-0.258442	0.257989	11.8675	-0.265637	0.117383	5.3996	-0.0642808	0.318326	14.643	-0.0305816	0.851405	39.1646	0.12216	0.477854	21.9813	0.135871
220	cg11545838	FGFR3 gene body	0.974899	0.972292	0.977039	0.977128	0.975318	0.978993	0.60046	27.6212	0.974162	0.969439	0.978169	0.780056	0.44591	0.917426	0.976495	0.970523	0.979663	0.749431	0.229086	0.953549	0.707791	32.5584	0.47356	21.7838	0.220957	10.164	0.90396	41.5822	0.11069	0.011384	0.523666	0.227273	0.3218	14.8028	-0.0929215	0.589872	27.1341	0.110059	0.0868951	3.99717	0.0699812	0.667856	30.7214	0.139667	0.416552	19.1614	-0.0355682
221	cg14399850	FGFR3 gene body	0.891812	0.888691	0.894433	0.904703	0.89794	0.91096	0.00752142	0.345985	0.89533	0.888393	0.902137	0.77748	0.228769	0.936657	0.898325	0.895001	0.901491	0.82986	0.312757	0.948336	0.497586	22.889	0.209534	9.63858	0.0572107	2.63169	0.0997103	4.58668	-0.0623887	0.154625	7.11275	-0.061039	0.79268	36.4633	-0.0718147	0.677249	31.1535	-0.0778032	0.226889	10.4369	0.054409	0.738796	33.9846	0.0821265	0.63395	29.1617	0.218982
222	cg23286903	FGFR3 gene body	0.871816	0.86859	0.874994	0.87323	0.860227	0.884529	0.808446	37.1885	0.866885	0.855822	0.877155	0.797269	0.649739	0.935119	0.880178	0.875838	0.884538	0.791194	0.278027	0.936603	0.0242384	1.11497	0.863735	39.7318	0.462346	21.2679	0.292715	13.4649	-0.137478	0.00164143	0.0755059	-0.172727	0.454024	20.8851	-0.339511	0.0427862	1.96816	-0.129421	0.0438472	2.01697	0.0816135	0.616626	28.3648	0.174422	0.308951	14.2117	0.245895
223	cg22519233	FGFR3 gene body	0.980802	0.978976	0.982313	0.982704	0.978213	0.986348	0.493875	22.7183	0.979719	0.976287	0.98279	0.870631	0.490099	0.970139	0.981669	0.980366	0.983073	0.869394	0.705104	0.978248	0.326369	15.013	0.964202	44.3533	0.300826	13.838	0.579354	26.6503	0.00309478	0.943765	43.4132	0.55974	0.00832582	0.382988	-0.152896	0.373332	17.1733	0.0703483	0.274692	12.6358	-0.165478	0.307516	14.1458	0.0777499	0.652192	30.0008	0.143933
224	cg13572539	FGFR3 gene body	0.894436	0.891016	0.897587	0.898323	0.891287	0.904761	0.499174	22.962	0.899701	0.891756	0.907128	0.772658	0.578102	0.916332	0.899781	0.895337	0.904266	0.753223	0.411765	0.933361	0.98978	45.5299	0.614072	28.2473	0.789944	36.3374	0.78693	36.1988	-0.112188	0.010313	0.474397	0.0402597	0.862442	39.6724	-0.52381	0.00104295	0.0479756	-0.0640692	0.319924	14.7165	-0.0131332	0.935894	43.0511	0.0238141	0.89035	40.9561	0.229059
225	cg09576124	FGFR3 gene body	0.749242	0.744067	0.754078	0.714574	0.69217	0.734915	0.00318388	0.146459	0.716537	0.694289	0.738086	0.698364	0.497015	0.929422	0.767469	0.761861	0.773667	0.725323	0.477778	0.901892	0.000102587	0.00471901	0.424254	19.5157	0.903276	41.5507	1.95704e-05	0.000900238	-0.173007	7.08938e-05	0.00326112	-0.438961	0.0465065	2.1393	-0.328185	0.0506866	2.33159	-0.0999329	0.120266	5.53222	0.10788	0.50759	23.3491	0.223467	0.190155	8.74714	-0.00806213
226	cg09711356	FGFR3 gene body	0.912876	0.907768	0.917049	0.884604	0.871991	0.895883	0.000389417	0.0179132	0.897404	0.888084	0.906021	0.828569	0.691073	0.90944	0.919259	0.910883	0.925411	0.794168	0.212581	0.937067	0.0333504	1.53412	0.375145	17.2567	0.134239	6.17498	0.000141616	0.00651431	-0.159372	0.000256292	0.0117894	-0.444156	0.0436843	2.00948	-0.498327	0.00198076	0.091115	-0.106136	0.0988143	4.54546	-0.026454	0.87128	40.0789	0.137221	0.424839	19.5426	0.344063
227	cg04784842	FGFR3 gene body	0.952095	0.94807	0.955833	0.903143	0.881515	0.922903	1.90658e-05	0.000877025	0.907832	0.883632	0.92913	0.829523	0.443264	0.951117	0.959306	0.955811	0.962522	0.864132	0.577784	0.960187	7.11626e-05	0.00327348	0.286555	13.1815	0.762001	35.0521	1.56331e-06	7.19125e-05	-0.104762	0.0166478	0.765799	-0.561039	0.00814482	0.374662	-0.320463	0.0567127	2.60879	0.0187502	0.771201	35.4752	0.0617261	0.705154	32.4371	-0.180215	0.292905	13.4736	0.382121
228	cg04168185	FGFR3 gene body	0.620108	0.611511	0.629462	0.556579	0.520297	0.592243	0.00160463	0.0738129	0.494889	0.459607	0.530329	0.545257	0.173412	0.86808	0.644952	0.631777	0.657995	0.547716	0.280455	0.748106	3.38334e-14	1.55634e-12	0.954331	43.8992	0.0221963	1.02103	3.23929e-05	0.00149007	-0.212147	1.00252e-06	4.6116e-05	-0.71039	0.000307959	0.0141661	-0.512484	0.0013955	0.0641929	-0.195249	0.00223259	0.102699	-0.0144465	0.929499	42.757	-0.0624316	0.717559	33.0077	-0.132432
229	cg19207803	FGFR3 gene body	0.774537	0.770489	0.778418	0.748802	0.732984	0.763146	0.000418989	0.0192735	0.725988	0.707023	0.744897	0.652917	0.146429	0.775516	0.789158	0.78484	0.793325	0.6534	0.109431	0.846976	1.97351e-07	9.07813e-06	0.991891	45.627	0.0599658	2.75843	2.10016e-06	9.66071e-05	-0.210613	1.2041e-06	5.53888e-05	-0.488312	0.0247075	1.13655	-0.441184	0.00707234	0.325328	-0.12891	0.044694	2.05592	-0.160038	0.323914	14.9	-0.108515	0.528709	24.3206	0.205584
230	cg03262295	FGFR3 gene body	0.899041	0.893293	0.905027	0.834178	0.809065	0.857264	3.03781e-06	0.000139739	0.825871	0.793768	0.858656	0.744693	0.440199	0.892702	0.918259	0.911962	0.923902	0.776055	0.197503	0.91693	2.34441e-06	0.000107843	0.489308	22.5082	0.677352	31.1582	1.01467e-08	4.66749e-07	-0.267663	5.15021e-10	2.36909e-08	-0.581818	0.0056607	0.260392	-0.398713	0.0160101	0.736466	-0.25172	7.25486e-05	0.00333724	-0.100188	0.538489	24.7705	-0.0285769	0.868594	39.9553	0.243879
231	cg07680129	FGFR3 gene body	0.595061	0.587394	0.603187	0.538748	0.511342	0.568353	4.80611e-05	0.00221081	0.479633	0.453942	0.506512	0.46279	0.140102	0.833163	0.629783	0.620628	0.640095	0.574927	0.0844002	0.938321	8.21476e-23	3.77879e-21	0.0436783	2.0092	0.00594532	0.273485	2.26537e-07	1.04207e-05	-0.258268	2.11817e-09	9.7436e-08	-0.728571	0.000180028	0.00828127	-0.512227	0.0014046	0.0646117	-0.237597	0.000185234	0.00852075	-0.117448	0.470443	21.6404	-0.0577975	0.737756	33.9368	0.196692
232	cg21782511	FGFR3 gene body	0.945572	0.941379	0.949755	0.921553	0.911076	0.931292	0.00060577	0.0278654	0.905254	0.886377	0.922465	0.711328	0.466299	0.883362	0.953096	0.949556	0.956627	0.787133	0.643922	0.967211	1.33749e-05	0.000615246	0.0225181	1.03583	0.130956	6.02396	1.69376e-07	7.79128e-06	-0.212148	1.00233e-06	4.61071e-05	-0.590909	0.00479142	0.220405	-0.536422	0.000745024	0.0342711	-0.165998	0.0095329	0.438514	0.0365854	0.822661	37.8424	0.0351419	0.838765	38.5832	0.0623629
233	cg01903185	FGFR3 gene body	0.929571	0.923545	0.936574	0.833685	0.807398	0.857655	1.02908e-15	4.73377e-14	0.833802	0.794457	0.870599	0.688574	0.463909	0.91249	0.94574	0.938795	0.952244	0.760336	0.517418	0.944494	3.07827e-06	0.000141601	0.0748838	3.44465	0.996054	45.8185	2.88684e-12	1.32795e-10	-0.350116	1.68883e-16	7.76863e-15	-0.72987	0.000172979	0.00795704	-0.46332	0.00443026	0.203792	-0.229364	0.000311951	0.0143498	0.108255	0.506106	23.2809	-0.0504602	0.770086	35.424	-0.0457644
234	cg01795199	FGFR3 gene body	0.980527	0.977746	0.982748	0.982576	0.980932	0.984025	0.607395	27.9402	0.97444	0.968368	0.979458	0.745705	0.118721	0.971285	0.982891	0.979579	0.984864	0.806187	0.293903	0.976551	0.0314954	1.44879	0.241286	11.0991	0.00881543	0.40551	0.921747	42.4004	-0.0888617	0.0424175	1.95121	-0.453247	0.0390667	1.79707	-0.285199	0.0917908	4.22238	0.022522	0.726852	33.4352	0.100099	0.538852	24.7872	-0.060569	0.725655	33.3801	0.0744605
235	cg15697036	FGFR3 gene body	0.755444	0.750399	0.760647	0.723429	0.710754	0.735643	1.18328e-05	0.000544307	0.721146	0.698705	0.742516	0.675987	0.468974	0.911018	0.775264	0.768588	0.782415	0.705358	0.402374	0.90821	7.52964e-05	0.00346364	0.406371	18.6931	0.864853	39.7833	1.07991e-09	4.96758e-08	-0.258205	2.13796e-09	9.83463e-08	-0.436364	0.0479694	2.20659	-0.422909	0.0101774	0.468161	-0.218149	0.000616158	0.0283433	0.0994371	0.541551	24.9113	0.0433803	0.801648	36.8758	0.133736
236	cg21311834	FGFR3 gene body	0.899994	0.894037	0.90582	0.872053	0.853057	0.890045	0.00509272	0.234265	0.828996	0.796961	0.859778	0.689338	0.2	0.911119	0.915552	0.90873	0.921679	0.698488	0.293194	0.924582	7.61515e-06	0.000350297	0.868394	39.9461	0.0253302	1.16519	3.08578e-05	0.00141946	-0.256353	2.80662e-09	1.29105e-07	-0.406494	0.0674582	3.10308	-0.313771	0.0623838	2.86966	-0.230003	0.000299766	0.0137892	-0.0360225	0.825347	37.9659	-0.164382	0.338052	15.5504	-0.0931887
237	cg22548054	Upstream of FGFR4 intergenic region	0.0883379	0.0844646	0.092679	0.10663	0.0975289	0.11622	0.00796672	0.310702	0.0862572	0.0761226	0.0974554	0.166436	0.0689106	0.68905	0.0837226	0.0808497	0.0868045	0.132931	0.052534	0.336956	0.588667	22.958	0.266742	10.4029	0.00675984	0.263634	2.55845e-05	0.000997794	-0.0773288	0.0775364	3.02392	-0.445455	0.0429999	1.677	-0.27722	0.101655	3.96456	-0.136225	0.0337967	1.31807	-0.135272	0.405273	15.8056	0.112227	0.514621	20.0702	0.101707
238	cg12033014	FGFR4 promoter	0.181435	0.177638	0.185356	0.225106	0.21608	0.234756	5.24906e-11	2.04713e-09	0.176959	0.166562	0.187767	0.213208	0.0604823	0.698758	0.191941	0.186767	0.197887	0.198871	0.0493626	0.481893	0.043435	1.69397	0.667717	26.041	7.94676e-10	3.09924e-08	3.3578e-07	1.30954e-05	-0.239197	3.15833e-08	1.23175e-06	0.646753	0.00153277	0.059778	-0.0504505	0.770129	30.035	-0.207748	0.00112443	0.0438529	0.0684803	0.674583	26.3087	0.0359143	0.83527	32.5755	0.0304701
239	cg00618323	FGFR4 promoter	0.570904	0.561348	0.580272	0.576686	0.552397	0.601276	0.661252	25.7888	0.553072	0.523604	0.580121	0.559741	0.182779	0.764358	0.581014	0.566728	0.595679	0.553878	0.120774	0.917548	0.164891	6.43075	0.907139	35.3784	0.217305	8.47491	0.761841	29.7118	0.20089	3.72735e-06	0.000145367	-0.674026	0.000807097	0.0314768	0.427799	0.00925033	0.360763	0.151894	0.0178195	0.694959	0.388555	0.0132219	0.515655	0.0871468	0.613284	23.9181	0.0653269
240	cg18229134	FGFR4 promoter	0.837703	0.830023	0.845022	0.777454	0.75811	0.797393	1.25902e-06	4.91019e-05	0.875556	0.860932	0.888604	0.776332	0.335357	0.893037	0.838872	0.827646	0.848207	0.7407	0.298592	0.917399	4.07263e-05	0.00158832	0.360044	14.0417	3.98152e-12	1.55279e-10	1.05007e-06	4.09527e-05	-0.0116395	0.790776	30.8402	-0.775325	3.65111e-05	0.00142393	-0.169627	0.322647	12.5832	0.0423535	0.511106	19.9331	-0.12045	0.459094	17.9047	0.295295	0.0803827	3.13493	0.249452
241	cg04849878	FGFR4 promoter	0.744416	0.735803	0.753592	0.717639	0.697151	0.739558	0.0178152	0.694792	0.74077	0.701872	0.775756	0.322257	0.0671561	0.643212	0.752125	0.738546	0.765185	0.221106	0.0832534	0.43737	0.572866	22.3418	0.0109624	0.427535	0.281513	10.979	0.00555859	0.216785	0.360839	1.69618e-17	6.61511e-16	-0.72987	0.000172979	0.00674619	0.591763	0.000143928	0.00561319	0.380055	9.05105e-10	3.52991e-08	0.393621	0.0119743	0.466999	0.0260024	0.880343	34.3334	-0.0727963
242	cg15676371	FGFR4 gene body	0.867221	0.859486	0.874798	0.88608	0.87443	0.89779	0.0101602	0.396246	0.83527	0.796549	0.867523	0.76587	0.27767	0.881522	0.87107	0.859482	0.881702	0.774991	0.269795	0.896188	0.0286263	1.11643	0.807058	31.4753	0.0105063	0.409746	0.0742161	2.89443	0.337568	2.22847e-15	8.69104e-14	-0.0883117	0.703456	27.4348	0.0396396	0.818454	31.9197	0.350401	1.98837e-08	7.75466e-07	0.50394	0.000915592	0.0357081	-0.017764	0.918097	35.8058	-0.152113
243	cg20725716	FGFR4 gene body	0.728814	0.717977	0.738818	0.798081	0.787638	0.809283	4.9618e-16	1.9351e-14	0.661578	0.618223	0.698965	0.692684	0.465327	0.899069	0.739485	0.725366	0.754613	0.674689	0.230194	0.935473	0.000253478	0.00988565	0.695236	27.1142	1.473e-07	5.74472e-06	1.83127e-09	7.14195e-08	0.479507	2.28292e-31	8.90337e-30	0.0688312	0.766878	29.9082	0.622909	4.96364e-05	0.00193582	0.495078	1.97682e-16	7.7096e-15	0.412195	0.008219	0.320541	0.0144172	0.93349	36.4061	-0.100539
244	cg06460652	FGFR4 gene body	0.960593	0.954662	0.966403	0.97364	0.963612	0.981964	0.189787	7.40168	0.957216	0.930225	0.97568	0.863072	0.527143	0.976406	0.960664	0.951232	0.968938	0.877076	0.422699	0.981154	0.792688	30.9148	0.694323	27.0786	0.204379	7.9708	0.224117	8.74057	0.287772	2.06533e-11	8.05477e-10	-0.381818	0.0876405	3.41798	0.267439	0.114823	4.4781	0.311617	7.17583e-07	2.79857e-05	0.132458	0.415203	16.1929	0.0113278	0.94772	36.9611	0.0246606
245	cg27320658	FGFR4 gene body	0.636652	0.627656	0.645557	0.705861	0.690675	0.718947	3.15252e-12	1.22948e-10	0.630524	0.597727	0.6603	0.560835	0.310245	0.757815	0.646543	0.632762	0.659503	0.557717	0.229404	0.878962	0.382576	14.9205	0.938956	36.6193	8.1735e-05	0.00318766	1.67864e-08	6.54669e-07	0.425945	2.01977e-24	7.87712e-23	-0.266234	0.243399	9.49255	0.378636	0.0227764	0.88828	0.447423	2.30677e-13	8.99642e-12	0.275422	0.0854085	3.33093	0.0137736	0.936453	36.5217	-0.0675796
246	cg06376277	FGFR4 gene body	0.804733	0.797538	0.811517	0.859175	0.850181	0.867589	1.07282e-16	4.184e-15	0.795229	0.767783	0.817695	0.731682	0.34359	0.931935	0.809827	0.799633	0.819897	0.717036	0.197266	0.921375	0.329782	12.8615	0.769031	29.9922	2.46751e-05	0.000962329	2.82347e-11	1.10115e-09	0.399036	2.26241e-21	8.8234e-20	-0.37013	0.0986265	3.84643	0.270013	0.11124	4.33836	0.437184	9.16069e-13	3.57267e-11	0.539587	0.000326748	0.0127432	-0.0561241	0.745093	29.0586	-0.198352
247	cg27002826	FGFR4 gene body	0.805613	0.795797	0.815541	0.862133	0.851014	0.872681	1.65807e-12	6.46649e-11	0.783463	0.741281	0.822177	0.619566	0.123887	0.824216	0.808416	0.795103	0.82285	0.572643	0.116724	0.937614	0.233895	9.12191	0.475354	18.5388	0.00074244	0.0289552	1.63997e-08	6.3959e-07	0.397717	3.14057e-21	1.22482e-19	-0.0753247	0.745555	29.0766	0.219562	0.198216	7.73044	0.467869	1.27428e-14	4.9697e-13	0.321576	0.0430286	1.67811	0.26955	0.111878	4.36324	0.0724406
248	cg11112931	FGFR4 gene body	0.956843	0.948146	0.964417	0.983498	0.98231	0.98468	2.54524e-10	9.92645e-09	0.890147	0.82121	0.946088	0.792731	0.500145	0.958805	0.967183	0.956635	0.975214	0.900776	0.733339	0.971543	0.0238595	0.930519	0.00170597	0.0665329	0.00663532	0.258777	0.000592373	0.0231026	0.297034	4.29543e-12	1.67522e-10	0.0584416	0.801328	31.2518	0.571429	0.000272442	0.0106252	0.26374	3.12626e-05	0.00121924	0.240713	0.134595	5.2492	-0.0539358	0.75472	29.4341	-0.201553
249	cg02044145	FGFR4 gene body	0.881648	0.871477	0.89115	0.935788	0.930911	0.940094	1.84222e-22	7.18467e-21	0.822859	0.758846	0.876048	0.674347	0.204599	0.917617	0.895307	0.88304	0.905951	0.693138	0.219949	0.957817	0.0287996	1.12318	0.771549	30.0904	0.00097719	0.0381104	5.34094e-10	2.08296e-08	0.321566	5.06508e-14	1.97538e-12	0.212987	0.353946	13.8039	0.475933	0.00334685	0.130527	0.288832	4.71331e-06	0.000183819	0.326079	0.0400328	1.56128	0.0581837	0.736066	28.7066	-0.0676981
250	cg00538695	FGFR4 gene body	0.665116	0.654628	0.675149	0.74247	0.728759	0.757839	3.34214e-14	1.30343e-12	0.547902	0.49552	0.594619	0.544444	0.379066	0.715065	0.696302	0.684357	0.709099	0.605863	0.358314	0.888612	1.22785e-06	4.78862e-05	0.122555	4.77965	4.23989e-09	1.65356e-07	4.24872e-06	0.0001657	0.558357	4.04595e-44	1.57792e-42	0.379221	0.0899996	3.50999	0.572201	0.000266122	0.0103787	0.563255	9.64052e-22	3.7598e-20	0.531707	0.000414392	0.0161613	-0.0583124	0.735503	28.6846	-0.00165985
251	cg05476287	FGFR4 promoter flank	0.687261	0.677436	0.697505	0.706855	0.685814	0.726105	0.0879213	3.42893	0.589931	0.550269	0.627781	0.585077	0.133124	0.842769	0.711248	0.697488	0.724887	0.591474	0.24461	0.83571	6.83588e-09	2.66599e-07	0.88818	34.639	4.38738e-06	0.000171108	0.724971	28.2739	0.431387	4.51325e-25	1.76017e-23	0.463636	0.0342653	1.33635	0.563192	0.000348706	0.0135995	0.489633	4.68833e-16	1.82845e-14	0.307692	0.0534267	2.08364	0.0481431	0.780378	30.4348	-0.167289
252	cg16326743	FGFR4 promoter flank	0.786263	0.771792	0.800436	0.868216	0.850541	0.885354	4.27327e-11	1.66657e-09	0.752584	0.693142	0.806539	0.69166	0.373099	0.941024	0.799549	0.777838	0.820683	0.675333	0.255112	0.968754	0.12217	4.76464	0.745588	29.0779	0.000660568	0.0257622	1.57632e-06	6.14764e-05	0.529538	4.56927e-39	1.78201e-37	0.320779	0.156257	6.094	0.444273	0.00663748	0.258862	0.605233	1.1271e-25	4.39571e-24	0.313508	0.0488493	1.90512	0.0306365	0.859215	33.5094	-0.155196
253	cg18998860	FGFR4 promoter flank	0.892453	0.884594	0.900966	0.927266	0.92054	0.934159	3.94704e-10	1.53935e-08	0.864235	0.831788	0.893003	0.772914	0.570768	0.963731	0.897599	0.885631	0.908666	0.739916	0.232762	0.967908	0.0439966	1.71587	0.448862	17.5056	0.000539713	0.0210488	1.53304e-05	0.000597886	0.344763	5.14906e-16	2.00813e-14	-0.0480519	0.836137	32.6094	0.410039	0.0130022	0.507085	0.441987	4.82456e-13	1.88158e-11	0.175797	0.277894	10.8379	0.235309	0.16712	6.51768	-0.0486099
254	cg17386911	FGFR4 promoter flank	0.656386	0.645131	0.668482	0.784946	0.767178	0.803071	7.81009e-21	3.04594e-19	0.528303	0.486013	0.569042	0.461815	0.132954	0.74724	0.674353	0.658622	0.68998	0.489509	0.16111	0.835995	9.87268e-10	3.85034e-08	0.566805	22.1054	2.4081e-14	9.39159e-13	8.85441e-16	3.45322e-14	0.370271	2.08814e-18	8.14375e-17	0.588312	0.00502764	0.196078	0.192021	0.261887	10.2136	0.409688	2.98009e-11	1.16224e-09	0.455159	0.00316727	0.123524	-0.0511038	0.767234	29.9221	-0.295809
255	cg12982374	FGFR4 promoter flank	0.62771	0.617049	0.638684	0.715427	0.701454	0.729372	3.15755e-16	1.23145e-14	0.516717	0.481859	0.554462	0.576636	0.308889	0.892225	0.646978	0.63179	0.661877	0.565536	0.126482	0.87081	3.46331e-09	1.35069e-07	0.806613	31.4579	1.01863e-12	3.97267e-11	1.40814e-09	5.49174e-08	0.305061	1.0514e-12	4.10046e-11	0.4	0.07239	2.82321	0.260489	0.124931	4.87229	0.31297	6.38434e-07	2.48989e-05	0.0722326	0.657815	25.6548	0.103109	0.549561	21.4329	0.0532337
256	cg11849703	FGFR4 promoter flank	0.570075	0.56144	0.579267	0.654131	0.635997	0.671298	1.20352e-12	4.69371e-11	0.45613	0.428727	0.484764	0.510672	0.316696	0.840606	0.593793	0.581368	0.605845	0.588217	0.28994	0.931498	1.05655e-14	4.12054e-13	0.0925599	3.60984	3.41682e-17	1.33256e-15	1.73857e-07	6.78043e-06	0.507551	1.58684e-35	6.18868e-34	0.588312	0.00502764	0.196078	0.479279	0.00310137	0.120953	0.56558	6.03569e-22	2.35392e-20	0.304503	0.0560791	2.18709	0.0118427	0.945347	36.8685	0.00580947
257	cg08802358	FGFR4 promoter flank	0.632644	0.62209	0.643769	0.763033	0.748185	0.778234	1.2426e-26	4.84615e-25	0.559836	0.514415	0.603385	0.586173	0.354775	0.7917	0.65227	0.637217	0.667156	0.592965	0.211911	0.861698	4.14244e-05	0.00161555	0.875832	34.1574	1.34387e-10	5.2411e-09	1.45893e-19	5.68984e-18	0.490584	5.78032e-33	2.25433e-31	0.0480519	0.836137	32.6094	0.532819	0.00082128	0.0320299	0.493125	2.69921e-16	1.05269e-14	0.287805	0.0717288	2.79742	0.0301216	0.861558	33.6008	0.0560792
258	cg17807913	Downstream of FGFR4 intergenic region	0.893821	0.88764	0.900075	0.924869	0.917259	0.932502	4.09016e-09	1.59516e-07	0.891155	0.869764	0.908896	0.729738	0.249695	0.935304	0.900827	0.891635	0.909783	0.756851	0.397249	0.923633	0.448313	17.4842	0.595887	23.2396	0.00384996	0.150148	8.11718e-05	0.0031657	0.221436	3.21007e-07	1.25193e-05	-0.548052	0.0101082	0.394218	0.36036	0.0308517	1.20322	0.318237	4.0285e-07	1.57112e-05	0.364353	0.0208117	0.811655	-0.0214971	0.900963	35.1376	-0.217677
259	cg12571920	Downstream of FGFR4 intergenic region	0.0401389	0.0389423	0.0418675	0.0402929	0.0381109	0.0426314	0.95055	37.0715	0.0406502	0.0382445	0.0428877	0.0893342	0.0370272	0.393939	0.0428961	0.0407167	0.0462535	0.123187	0.0442092	0.432971	0.583131	22.7421	0.210001	8.19003	0.827523	32.2734	0.455777	17.7753	-0.0126844	0.772488	30.127	-0.0285714	0.902156	35.1841	-0.0851995	0.621267	24.2294	-0.00139915	0.982689	38.3249	0.0902439	0.579725	22.6093	-0.141726	0.409644	15.9761	-0.174877
260	cg11813441	Downstream of FGFR4 intergenic region	0.525996	0.516386	0.53614	0.445005	0.428474	0.46331	3.45919e-12	1.34908e-10	0.448146	0.400974	0.497584	0.544791	0.218416	0.769939	0.548958	0.535635	0.563018	0.570098	0.10868	0.923144	0.000276185	0.0107712	0.604356	23.5699	0.90384	35.2498	4.30624e-16	1.67944e-14	-0.0653543	0.135913	5.30059	-0.24026	0.294152	11.4719	-0.223166	0.190767	7.43993	-0.0248059	0.700421	27.3164	0.0855535	0.599657	23.3866	0.11714	0.496262	19.3542	-0.101606
261	cg00169725	Downstream of FGFR4 intergenic region	0.456384	0.440793	0.473419	0.202339	0.184028	0.22337	5.34597e-40	2.08493e-38	0.358118	0.287819	0.434318	0.338665	0.0915821	0.793199	0.495958	0.472786	0.518545	0.40428	0.0718232	0.892691	0.000819562	0.0319629	0.30116	11.7452	0.000189968	0.00740874	2.70336e-46	1.05431e-44	-0.0330383	0.45131	17.6011	0.314286	0.165288	6.44623	-0.18816	0.271783	10.5995	-0.0193448	0.764155	29.8021	-0.00412758	0.979834	38.2135	0.275858	0.103417	4.03328	0.0295216
262	cg23476877	Downstream of FGFR4 intergenic region	0.486829	0.475118	0.499016	0.326421	0.295082	0.357663	1.40611e-14	5.48384e-13	0.413487	0.357733	0.46484	0.38742	0.0392376	0.916163	0.514438	0.498744	0.528359	0.464928	0.0345556	0.931858	0.00096963	0.0378156	0.198636	7.74678	0.00772138	0.301134	1.34199e-22	5.23377e-21	-0.0180215	0.681226	26.5678	0.212987	0.353946	13.8039	-0.25843	0.128049	4.9939	-0.0188296	0.770258	30.0401	0.101876	0.531629	20.7335	-0.0670657	0.697549	27.2044	-0.193254
263	cg22186831	Downstream of FGFR4 intergenic region	0.443089	0.426325	0.462498	0.127114	0.102158	0.155816	1.785e-36	6.9615e-35	0.315165	0.233977	0.397692	0.360677	0.0407996	0.686259	0.476955	0.451946	0.499669	0.406035	0.0461522	0.727222	0.000443798	0.0173081	0.446547	17.4153	7.23191e-05	0.00282045	7.99085e-42	3.11643e-40	-0.00249704	0.954614	37.2299	0.271429	0.233974	9.125	-0.272329	0.108088	4.21542	0.0343182	0.594473	23.1844	0.111632	0.492849	19.2211	0.171204	0.318101	12.4059	-0.0403106
264	cg01995468	Downstream of FGFR4 intergenic region	0.276125	0.265891	0.286444	0.153817	0.135523	0.173794	1.5942e-17	6.21737e-16	0.23655	0.187328	0.289668	0.239346	0.0285107	0.613111	0.316445	0.303405	0.328849	0.25325	0.029824	0.765751	0.00469265	0.183013	0.749522	29.2314	0.0044451	0.173359	1.63534e-24	6.37781e-23	-0.0334249	0.446029	17.3951	0.125974	0.586364	22.8682	-0.240154	0.158298	6.17363	0.00416568	0.948491	36.9911	0.146717	0.366316	14.2863	-0.0101693	0.953061	37.1694	-0.303515
265	cg08929467	Downstream of FGFR4 intergenic region	0.962032	0.958818	0.964569	0.968168	0.966245	0.969866	0.222466	8.67616	0.958214	0.941512	0.967667	0.806502	0.374273	0.969636	0.963647	0.960297	0.965995	0.790724	0.231927	0.971912	0.450885	17.5845	0.744867	29.0498	0.165911	6.47054	0.171646	6.69419	0.0436568	0.319481	12.4598	-0.197403	0.391055	15.2511	0.314801	0.0614833	2.39785	0.119592	0.0626975	2.4452	-0.194033	0.230256	8.98	0.108414	0.529095	20.6347	0.101749
266	cg05207255	Downstream of FGFR4 intergenic region	0.798151	0.790118	0.80643	0.878796	0.868449	0.887675	1.77968e-25	6.94074e-24	0.817457	0.800587	0.833922	0.559515	0.359085	0.726131	0.80876	0.796393	0.820737	0.516668	0.352427	0.692367	0.40243	15.6948	0.13594	5.30167	2.67296e-08	1.04246e-06	1.09619e-16	4.27512e-15	-0.0620287	0.157023	6.12391	0.188312	0.413664	16.1329	0.168082	0.327137	12.7583	-0.0263732	0.682489	26.6171	0.035272	0.828931	32.3283	0.0202098	0.906867	35.3678	0.0162428
267	cg21141318	Downstream of FGFR4 intergenic region	0.363789	0.347464	0.380916	0.619607	0.580035	0.657914	1.32774e-18	5.17818e-17	0.40943	0.352048	0.471832	0.356858	0.202569	0.623904	0.372379	0.349579	0.39707	0.381147	0.210428	0.774804	0.292241	11.3974	0.476422	18.5805	6.61964e-07	2.58166e-05	7.12232e-18	2.7777e-16	0.00474787	0.913824	35.6391	-0.387013	0.0830602	3.23935	-0.0460746	0.789598	30.7943	0.00809302	0.90012	35.1047	0.189878	0.240586	9.38284	0.202304	0.236702	9.23136	0.078729
268	cg00506862	Downstream of FGFR4 intergenic region	0.827387	0.814294	0.839735	0.778359	0.749857	0.805459	0.00198767	0.0775191	0.900224	0.878271	0.9191	0.640358	0.300716	0.899646	0.833768	0.813741	0.851804	0.537996	0.246869	0.87556	7.33315e-06	0.000285993	0.0660719	2.5768	3.86072e-10	1.50568e-08	0.0013232	0.0516047	-0.064439	0.141492	5.51818	0.161039	0.485579	18.9376	0.180952	0.290901	11.3451	-0.0302018	0.639442	24.9382	-0.216135	0.180405	7.03581	0.0825127	0.63235	24.6617	-0.00403106
269	cg19027636	Downstream of FGFR4 intergenic region	0.62488	0.610837	0.639528	0.609835	0.582237	0.637685	0.338308	13.194	0.624641	0.571744	0.679576	0.604748	0.271382	0.781091	0.623587	0.60233	0.643777	0.479672	0.13159	0.874983	0.972255	37.9179	0.0232744	0.9077	0.630777	24.6003	0.432354	16.8618	-0.075766	0.0837398	3.26585	-0.271429	0.233974	9.125	-0.109395	0.525352	20.4887	-0.00982419	0.878905	34.2773	0.356285	0.0240386	0.937506	0.117268	0.495786	19.3357	-0.23807
270	cg10821304	Downstream of FGFR4 intergenic region	0.89567	0.886958	0.90343	0.925692	0.920077	0.9317	1.24616e-08	4.86004e-07	0.860796	0.815687	0.901529	0.710992	0.27824	0.885247	0.908869	0.897791	0.917989	0.791393	0.529304	0.931759	0.0492981	1.92263	0.0248557	0.969371	0.00851335	0.332021	0.00417163	0.162694	-0.191834	1.01744e-05	0.000396802	-0.12987	0.574741	22.4149	0.16242	0.34393	13.4133	-0.150673	0.0187693	0.732004	-0.212008	0.189074	7.3739	0.12615	0.463481	18.0758	0.101369
271	cg19731612	Downstream of FGFR4 intergenic region	0.724191	0.715145	0.732952	0.644876	0.62429	0.663798	7.76012e-10	3.02645e-08	0.773497	0.727796	0.819259	0.681293	0.457707	0.953414	0.719423	0.708149	0.731432	0.67635	0.401633	0.933303	0.035712	1.39277	0.908953	35.4492	1.13091e-05	0.000441056	1.25905e-07	4.91029e-06	-0.0834424	0.0567556	2.21347	-0.162338	0.48202	18.7988	0.126384	0.462649	18.0433	-0.0248227	0.700229	27.3089	-0.0701689	0.667017	26.0137	0.104653	0.543564	21.199	0.180686
272	cg17493885	Downstream of FGFR4 intergenic region	0.682584	0.66745	0.697277	0.52073	0.476398	0.563453	4.64173e-10	1.81028e-08	0.666207	0.588836	0.740228	0.582184	0.27581	0.94759	0.692947	0.674725	0.712485	0.487865	0.102087	0.818003	0.499961	19.4985	0.0825967	3.22127	0.00163386	0.0637204	1.70657e-11	6.65563e-10	-0.0445652	0.309506	12.0707	0.21039	0.359984	14.0394	0.0023166	0.989301	38.5828	-0.0138377	0.830075	32.3729	-0.0718574	0.659484	25.7199	-0.205445	0.229348	8.94456	0.0724406
273	cg18121224	Downstream of FGFR4 intergenic region	0.711751	0.699897	0.724015	0.571985	0.534888	0.606517	1.21906e-10	4.75435e-09	0.693736	0.627282	0.759881	0.655754	0.353414	0.969332	0.715708	0.699239	0.731773	0.6023	0.174171	0.891542	0.530498	20.6894	0.219297	8.55259	0.00252075	0.0983091	6.62677e-11	2.58444e-09	-0.0285794	0.514703	20.0734	0.17013	0.460943	17.9768	-0.0133848	0.938243	36.5915	0.0537374	0.4043	15.7677	-0.11651	0.47402	18.4868	0.230804	0.175635	6.84975	0.11204
274	cg08369368	Downstream of FGFR4 intergenic region	0.235801	0.218694	0.253118	0.0682215	0.055908	0.0826729	2.17025e-37	8.46397e-36	0.193485	0.134536	0.269704	0.115129	0.0134228	0.355649	0.25539	0.230231	0.277778	0.203845	0.0226866	0.536709	0.0834295	3.25375	0.0231241	0.901841	0.000735335	0.0286781	4.52141e-30	1.76335e-28	0.0474984	0.27871	10.8697	0.212987	0.353946	13.8039	-0.0339768	0.844044	32.9177	0.117645	0.0671282	2.618	0.2803	0.0797963	3.11206	-0.0607582	0.724831	28.2684	0.00403106
275	cg18016826	Downstream of FGFR4 intergenic region	0.173069	0.160901	0.184623	0.0863865	0.0803549	0.0930377	7.68271e-32	2.99626e-30	0.138945	0.103942	0.185501	0.134967	0.0817025	0.364496	0.185266	0.168246	0.202336	0.154977	0.0716592	0.427405	0.0417094	1.62667	0.345049	13.4569	0.0141077	0.550199	1.26774e-20	4.94417e-19	0.0892836	0.0414426	1.61626	0.0649351	0.779751	30.4103	0.011583	0.946544	36.9152	0.126876	0.0482014	1.87985	0.133396	0.411878	16.0632	0.0879192	0.61013	23.7951	-0.083941
276	cg17874670	FGF1 gene body	0.720546	0.705648	0.735499	0.82909	0.81381	0.843643	1.10158e-21	3.85554e-20	0.784411	0.731921	0.824936	0.544227	0.224779	0.80349	0.726553	0.706975	0.745816	0.459637	0.201735	0.760429	0.0303368	1.06179	0.0517722	1.81203	0.0602599	2.1091	1.60088e-15	5.60308e-14	0.410524	0	0	0.275	0.227	7.945	0.559588	0.000387683	0.0135689	0.377118	1.24667e-09	4.36333e-08	0.139587	0.390313	13.661	-0.0807106	0.639829	22.394	-0.0589247
277	cg18502317	FGF1 CTCF	0.134738	0.12735	0.142205	0.116004	0.106213	0.125833	0.00411888	0.144161	0.218046	0.171057	0.275472	0.230924	0.0985847	0.471963	0.128093	0.12063	0.135725	0.197034	0.0922042	0.484119	0.00260919	0.0913217	0.215535	7.54371	0.000798712	0.0279549	0.0783301	2.74155	0.567311	0	0	-0.255	0.265	9.275	0.835521	2.31073e-10	8.08757e-09	0.440716	5.72252e-13	2.00288e-11	0.180488	0.265069	9.2774	-0.126794	0.461184	16.1415	-0.156974
278	cg17412464	FGF1 promoter flank	0.851024	0.841886	0.860148	0.908499	0.899613	0.916562	1.32665e-16	4.64327e-15	0.850401	0.813387	0.87772	0.731956	0.196393	0.885172	0.859506	0.846903	0.870434	0.734221	0.476191	0.891934	0.574361	20.1026	0.952458	33.336	0.000760174	0.0266061	1.40167e-10	4.90585e-09	0.389633	0	0	0.184	0.424	14.84	0.534106	0.000793287	0.0277651	0.36693	3.69361e-09	1.29276e-07	0.0433396	0.790596	27.6709	-0.00592135	0.972658	34.043	-0.0893947
279	cg02406096	FGF1 promoter flank	0.860731	0.852622	0.868212	0.90623	0.89495	0.916764	1.95997e-09	6.85988e-08	0.860265	0.821882	0.888893	0.707641	0.370995	0.861558	0.867478	0.857486	0.876097	0.658191	0.118919	0.857774	0.596698	20.8844	0.27311	9.55884	0.00403204	0.141121	5.45164e-07	1.90807e-05	0.249678	0	0	-0.201	0.382	13.37	0.237838	0.162473	5.68656	0.277412	1.14097e-05	0.000399339	0.191557	0.236373	8.27306	0.039776	0.81784	28.6244	-0.028336
280	cg07145531	FGF1 promoter flank	0.77467	0.763136	0.786087	0.882089	0.864116	0.898764	1.34248e-17	4.69868e-16	0.791661	0.742972	0.829749	0.627376	0.273809	0.876205	0.782122	0.765505	0.796522	0.627865	0.243156	0.90014	0.65835	23.0423	0.992157	34.7255	0.00019725	0.00690375	1.12649e-14	3.94271e-13	0.389536	0	0	-0.029	0.902	31.57	0.554183	0.000453446	0.0158706	0.364352	4.83292e-09	1.69152e-07	0.252345	0.116204	4.06715	-0.152797	0.373646	13.0776	-0.276839
281	cg12810152	FGF1 promoter flank	0.973041	0.968434	0.976396	0.979657	0.978342	0.980831	0.276511	9.67788	0.976635	0.973455	0.979034	0.879875	0.686237	0.981522	0.973309	0.966608	0.978064	0.829858	0.302326	0.962489	0.628201	21.987	0.198266	6.93933	0.0334969	1.17239	0.275384	9.63843	0.135904	0.002	0.07	0.423	0.056	1.96	0.351866	0.0353335	1.23667	0.0869341	0.176779	6.18726	0.00255267	0.987528	34.5635	0.0344922	0.841709	29.4598	-0.00977074
282	cg14682419	FGF1 gene body	0.823918	0.81358	0.833634	0.883003	0.869613	0.895097	3.67267e-11	1.28544e-09	0.825428	0.773034	0.862554	0.657842	0.316254	0.861556	0.8363	0.8242	0.846895	0.594518	0.259179	0.832951	0.526721	18.4352	0.150111	5.25387	0.0165349	0.578721	2.6911e-07	9.41886e-06	0.282356	0	0	-0.052	0.823	28.805	0.328443	0.050495	1.76732	0.254384	6.0415e-05	0.00211452	0.184428	0.254602	8.91108	0.187166	0.274368	9.60288	0.00426818
283	cg09906224	FGF1 gene body	0.860717	0.852138	0.869175	0.879791	0.865387	0.894743	0.0284303	0.99506	0.871824	0.847349	0.89317	0.658486	0.261539	0.868654	0.870118	0.858403	0.880934	0.588222	0.302564	0.895798	0.91001	31.8504	0.17379	6.08265	0.528588	18.5006	0.448316	15.691	0.258729	0	0	0.145	0.529	18.515	0.21287	0.212584	7.44045	0.15871	0.0132489	0.463713	0.112195	0.490657	17.173	0.00682242	0.968499	33.8975	-0.130417
284	cg13724550	FGF1 promoter flank	0.447218	0.435281	0.458929	0.670963	0.649774	0.692354	1.25159e-27	4.38056e-26	0.553734	0.49904	0.602958	0.600786	0.290377	0.927012	0.433622	0.418524	0.450828	0.413363	0.0806702	0.830376	7.15101e-05	0.00250285	0.000564518	0.0197581	0.000162664	0.00569323	2.62918e-30	9.20213e-29	0.309574	0	0	0.362	0.106	3.71	0.729472	4.4882e-07	1.57087e-05	0.279715	9.57681e-06	0.000335188	0.0275797	0.865851	30.3048	0.00643625	0.970282	33.9599	-0.104571
285	cg23243857	FGF1 promoter flank	0.780243	0.771848	0.78819	0.840557	0.830536	0.849129	1.08308e-17	3.79077e-16	0.812731	0.803252	0.822251	0.712255	0.439213	0.846291	0.783062	0.770546	0.793623	0.687798	0.140308	0.927476	0.00027241	0.00953434	0.593146	20.7601	0.000210834	0.00737918	3.64554e-13	1.27594e-11	0.147779	0.001	0.035	0.14	0.544	19.04	0.24453	0.150625	5.27187	0.127626	0.0468819	1.64087	0.144278	0.374424	13.1048	0.116496	0.498648	17.4527	-0.0732705
286	cg08661751	FGF1 promoter flank	0.806097	0.796134	0.817315	0.878252	0.868026	0.88749	1.21313e-17	4.24597e-16	0.823881	0.78391	0.857619	0.615319	0.193246	0.829241	0.811916	0.796939	0.826353	0.493936	0.276215	0.783088	0.571964	20.0187	0.00998953	0.349634	0.00529012	0.185154	1.15772e-11	4.05202e-10	0.27324	0	0	0.187	0.417	14.595	0.523295	0.00105708	0.0369977	0.212282	0.000868092	0.0303832	0.0557223	0.73272	25.6452	0.2393	0.159829	5.59403	0.123303
287	cg21619138	FGF1 gene body	0.788618	0.776833	0.801568	0.671514	0.632831	0.709119	6.0184e-08	2.10644e-06	0.771309	0.718194	0.819263	0.630082	0.394527	0.766623	0.787386	0.769444	0.804418	0.547457	0.242685	0.808633	0.531385	18.5985	0.0374498	1.31074	0.00202487	0.0708706	2.89889e-07	1.01461e-05	0.234657	0	0	0.261	0.253	8.855	0.483655	0.0028041	0.0981434	0.268215	2.26132e-05	0.000791462	0.0774859	0.634616	22.2116	0.0870181	0.613811	21.4834	0.26356
288	cg24065270	FGF1 promoter flank	0.693065	0.677494	0.707503	0.642538	0.609591	0.676652	0.00765853	0.268048	0.764166	0.710331	0.809268	0.5839	0.233952	0.828404	0.693044	0.674291	0.710951	0.484023	0.20439	0.865578	0.00783068	0.274074	0.0574485	2.0107	6.63239e-05	0.00232134	0.0249544	0.873404	0.276858	0	0	-0.647	0.002	0.07	0.521236	0.00111529	0.0390353	0.154365	0.0160243	0.560849	0.340901	0.0313485	1.0972	-0.066937	0.698102	24.4336	-0.083111
289	cg04478875	FGF1 promoter flank	0.424616	0.413181	0.435494	0.661199	0.629226	0.693459	2.81969e-32	9.86893e-31	0.432136	0.381802	0.488104	0.379464	0.164938	0.757064	0.429204	0.414281	0.444945	0.36814	0.203245	0.621815	0.895306	31.3357	0.755528	26.4435	1.05002e-11	3.67508e-10	1.36564e-28	4.77974e-27	0.137491	0.002	0.07	0.275	0.227	7.945	0.509138	0.00151799	0.0531297	0.121206	0.0592091	2.07232	-0.134334	0.408568	14.2999	0	1	35	-0.0667497
290	cg25349370	FGF1 gene body	0.0510483	0.0497904	0.0523932	0.0457172	0.0436717	0.0477492	0.0248845	0.870958	0.0632415	0.0569908	0.0712704	0.121178	0.0692537	0.421705	0.0507126	0.0495936	0.051807	0.152919	0.0675676	0.452381	0.00186715	0.0653502	0.319962	11.1987	4.39928e-05	0.00153975	0.000658658	0.023053	0.185295	0	0	0.001	0.996	34.86	0.470528	0.00377911	0.132269	0.0963744	0.134115	4.69402	0.0613508	0.706867	24.7403	-0.0127438	0.941196	32.9419	-0.218863
291	cg01096381	FGF1 gene body	0.788681	0.777835	0.798816	0.848181	0.831579	0.864693	1.37357e-07	4.80749e-06	0.858038	0.839606	0.874151	0.590756	0.207661	0.84086	0.793255	0.778801	0.805951	0.491366	0.276243	0.810458	2.52082e-07	8.82288e-06	0.049791	1.74268	0.456711	15.9849	2.98751e-06	0.000104563	0.100826	0.021	0.735	-0.11	0.634	22.19	0.305792	0.0697208	2.44023	-0.0600173	0.351547	12.3041	-0.0320826	0.8442	29.547	0.0196949	0.90923	31.823	0.0385322
292	cg22739858	FGF1 promoter flank	0.550286	0.540049	0.561328	0.675557	0.658514	0.694703	9.26081e-20	3.24128e-18	0.589869	0.556086	0.623435	0.600472	0.432601	0.848684	0.55759	0.541768	0.571986	0.535757	0.284404	0.791252	0.13448	4.7068	0.112363	3.93269	8.17933e-05	0.00286276	2.5024e-17	8.75838e-16	0.406344	0	0	-0.292	0.199	6.965	0.479537	0.00308315	0.10791	0.329136	1.51022e-07	5.28576e-06	0.102064	0.53087	18.5804	0.0455686	0.791857	27.715	-0.203687
293	cg04500312	FGF1 promoter flank	0.924468	0.917092	0.931066	0.93492	0.918118	0.950776	0.383913	13.437	0.965512	0.954034	0.9739	0.820182	0.314593	0.959223	0.918618	0.907475	0.928388	0.788632	0.40806	0.922851	7.87464e-10	2.75612e-08	0.425212	14.8824	0.00199074	0.0696759	0.158606	5.55119	-0.0659279	0.133	4.655	-0.197	0.391	13.685	0.196654	0.250329	8.76153	-0.220509	0.000535418	0.0187396	0.14728	0.36446	12.7561	0.113149	0.511148	17.8902	-0.0776572
294	cg07666840	FGF1 promoter	0.184285	0.179841	0.188852	0.194408	0.1798	0.209377	0.207076	7.24766	0.151893	0.135343	0.168333	0.177581	0.076535	0.465224	0.196147	0.1909	0.201546	0.163803	0.0296823	0.350622	5.48848e-07	1.92097e-05	0.59422	20.7977	0.000649813	0.0227435	0.821852	28.7648	-0.0714742	0.103	3.605	-0.055	0.814	28.49	-0.2713	0.10948	3.83181	0.086066	0.181157	6.3405	-0.234334	0.145554	5.0944	0.152668	0.374053	13.0919	0.0179027
295	cg19954000	FGF1 promoter	0.411335	0.402727	0.420184	0.433768	0.406129	0.459111	0.13058	4.57029	0.36327	0.332229	0.395187	0.31511	0.0407092	0.529167	0.432146	0.421399	0.443403	0.382864	0.181533	0.784342	5.00534e-05	0.00175187	0.0990444	3.46656	0.0019266	0.0674309	0.911491	31.9022	-0.0267602	0.542	18.97	-0.088	0.703	24.605	-0.36242	0.0298385	1.04435	0.115223	0.0729941	2.55479	-0.238837	0.137753	4.82134	0.258094	0.128563	4.49972	0.0125674
296	cg08816023	FGF1 gene body	0.388465	0.380317	0.397002	0.445318	0.419887	0.469553	4.78073e-05	0.00167325	0.32873	0.29618	0.3618	0.306096	0.0862397	0.510144	0.408394	0.398353	0.418988	0.370265	0.160558	0.841169	7.00558e-07	2.45195e-05	0.133592	4.67571	5.11432e-07	1.79001e-05	0.00711128	0.248895	-0.0658515	0.133	4.655	0.17	0.461	16.135	-0.463835	0.00438073	0.153325	0.112711	0.0795123	2.78293	-0.4394	0.0045575	0.159512	0.200811	0.240254	8.40887	0.136463
297	cg17593472	FGF1 promoter	0.364092	0.356292	0.372118	0.383026	0.357465	0.406654	0.162509	5.68783	0.330241	0.301748	0.36096	0.287177	0.0555556	0.49708	0.385756	0.375207	0.395546	0.283702	0.134878	0.509348	0.000330837	0.0115793	0.91128	31.8948	0.0125722	0.440028	0.839139	29.3699	-0.0096284	0.826	28.91	-0.127	0.582	20.37	-0.350064	0.0363493	1.27223	0.144473	0.0243012	0.850541	-0.391182	0.0125619	0.439667	0.301088	0.0743527	2.60234	0.124014
298	cg10476085	FGF1 promoter	0.2555	0.250678	0.260594	0.280198	0.263815	0.297118	0.00333647	0.116777	0.238436	0.219532	0.257438	0.278082	0.119105	0.466252	0.265743	0.259089	0.272376	0.239538	0.114112	0.707357	0.00485355	0.169874	0.238433	8.34515	0.0030556	0.106946	0.0880073	3.08026	-0.0320126	0.465	16.275	-0.07	0.763	26.705	-0.295753	0.0798928	2.79625	0.0863495	0.179719	6.29015	-0.0772983	0.635439	22.2404	0.143271	0.404506	14.1577	0.111328
299	cg15371881	FGF1 promoter	0.378135	0.3692	0.387536	0.409184	0.383831	0.433176	0.0409259	1.43241	0.329756	0.294415	0.366828	0.314932	0.137278	0.558172	0.393798	0.382378	0.405033	0.33381	0.201748	0.521063	0.000242068	0.00847239	0.569607	19.9362	0.000896343	0.031372	0.301141	10.5399	-0.0753036	0.086	3.01	0.049	0.832	29.12	-0.351609	0.0354772	1.2417	0.0710073	0.27021	9.45735	-0.32439	0.0411357	1.43975	0.201841	0.2378	8.32301	0.106467
300	cg05198969	FGF1 promoter	0.47342	0.462299	0.484993	0.47818	0.443711	0.511067	0.81109	28.3881	0.469558	0.418543	0.521022	0.442982	0.199243	0.706107	0.480936	0.464577	0.49766	0.447896	0.233824	0.749496	0.638235	22.3382	0.893249	31.2637	0.789046	27.6166	0.893312	31.2659	-0.144329	0.001	0.035	0.248	0.278	9.73	-0.378378	0.0228765	0.800679	-0.0118088	0.85469	29.9142	-0.273921	0.0871955	3.05184	0.323486	0.0542896	1.90014	0.129587
301	cg11839863	FGF1 promoter	0.340759	0.331958	0.35085	0.333631	0.301946	0.362945	0.685191	23.9817	0.297285	0.258449	0.337742	0.31728	0.181497	0.565909	0.350993	0.337377	0.365043	0.373711	0.16819	0.663776	0.0103972	0.363903	0.12555	4.39425	0.184194	6.44678	0.335164	11.7307	-0.101133	0.021	0.735	0.112	0.63	22.05	-0.355727	0.0332347	1.16321	0.00705348	0.912895	31.9513	-0.269231	0.0929671	3.25385	0.335972	0.0451399	1.5799	0.111328
302	cg00564426	FGF1 promoter	0.396084	0.389353	0.403605	0.444084	0.420424	0.46743	8.7446e-05	0.00306061	0.420127	0.390092	0.454832	0.48228	0.242658	0.772561	0.40213	0.393143	0.411725	0.390004	0.0811738	0.742722	0.200641	7.02243	0.0339906	1.18967	0.24375	8.53124	0.00383518	0.134231	0.0727443	0.097	3.395	0.196	0.394	13.79	-0.240927	0.156924	5.49234	0.174087	0.00651706	0.228097	-0.0818011	0.615813	21.5535	0.232091	0.173171	6.06099	0.172506
303	cg06778567	FGF1 promoter	0.455417	0.447314	0.463975	0.491714	0.461483	0.520563	0.00846894	0.296413	0.46377	0.4241	0.504523	0.411762	0.156772	0.725116	0.465862	0.454435	0.47813	0.302161	0.159697	0.588711	0.920716	32.2251	0.00321972	0.11269	0.264132	9.24463	0.118728	4.15547	-0.0615077	0.161	5.635	0.387	0.083	2.905	-0.319434	0.0575575	2.01451	0.0679564	0.291382	10.1984	-0.337899	0.0329691	1.15392	0.316535	0.0599898	2.09964	0.099591
304	cg07206630	FGF1 promoter	0.425142	0.411095	0.440712	0.518313	0.469016	0.568307	0.000193239	0.00676335	0.400859	0.343346	0.459405	0.3597	0.079286	0.504965	0.440682	0.419013	0.463102	0.39907	0.20471	0.669151	0.168782	5.90737	0.263877	9.23569	0.00415716	0.145501	0.00265773	0.0930204	0.0687509	0.117	4.095	0.245	0.284	9.94	-0.00926641	0.957224	33.5028	0.148226	0.0208062	0.728218	-0.0243902	0.881247	30.8437	0.21098	0.216768	7.58689	-0.0467129
305	cg20684197	FGF1 promoter	0.588503	0.57186	0.605679	0.650702	0.604326	0.692176	0.0248342	0.869197	0.727586	0.669589	0.775824	0.543534	0.184825	0.714813	0.593833	0.568839	0.61733	0.464912	0.237209	0.71776	1.20001e-05	0.000420005	0.0623635	2.18272	0.0298404	1.04442	0.0462272	1.61795	0.109306	0.012	0.42	0.256	0.263	9.205	0.189961	0.267135	9.34971	0.0789381	0.220164	7.70574	0.0450281	0.782631	27.3921	0.131686	0.443931	15.5376	0.0266762
306	cg19445684	FGF1 promoter	0.626103	0.613662	0.638521	0.675259	0.645155	0.701563	0.00199293	0.0697527	0.691512	0.646289	0.732519	0.638321	0.352685	0.789833	0.62587	0.607995	0.643978	0.543725	0.15816	0.782445	0.00746339	0.261219	0.036267	1.26935	0.507723	17.7703	0.00365616	0.127966	0.102293	0.02	0.7	-0.583	0.006	0.21	0.417761	0.0112374	0.39331	0.0800429	0.213755	7.48142	-0.184991	0.25313	8.85955	0.125121	0.467168	16.3509	0.0211038
307	cg19683675	Downstream of FGF1 intergenic region	0.623859	0.611534	0.63747	0.606745	0.573243	0.63894	0.43803	15.331	0.684933	0.639684	0.723122	0.625154	0.352713	0.755829	0.623251	0.60416	0.642534	0.522137	0.204995	0.830724	0.0161091	0.563819	0.0229112	0.801891	0.00451788	0.158126	0.453683	15.8789	0.101565	0.019	0.665	-0.616	0.003	0.105	0.327928	0.0508789	1.78076	0.0448817	0.486191	17.0167	-0.124578	0.443732	15.5306	-0.0862457	0.616973	21.594	-0.203094
308	cg23051887	Downstream of FGF1 intergenic region	0.887613	0.877458	0.898552	0.916875	0.904586	0.927922	0.000345571	0.012095	0.926592	0.903362	0.941737	0.775206	0.36	0.92309	0.887674	0.872381	0.902178	0.669862	0.305195	0.895312	0.00180145	0.0630508	0.0384915	1.3472	0.358819	12.5587	0.00340998	0.119349	-0.00201438	0.963	33.705	-0.499	0.021	0.735	0.222651	0.191819	6.71368	-0.0471949	0.463979	16.2393	-0.110694	0.496513	17.378	0.236983	0.164034	5.7412	-0.0563163
309	cg14825736	Downstream of FGF1 intergenic region	0.517908	0.503407	0.533656	0.680444	0.648854	0.710416	4.25514e-15	1.4893e-13	0.64628	0.588917	0.700543	0.553938	0.195212	0.760213	0.512379	0.487738	0.537704	0.419555	0.216667	0.709003	6.06481e-05	0.00212268	0.00320525	0.112184	0.281718	9.86015	9.09842e-15	3.18445e-13	0.240879	0	0	-0.314	0.165	5.775	0.493436	0.00222787	0.0779754	0.209855	0.000997719	0.0349202	0.104315	0.521797	18.2629	0.0801957	0.641973	22.469	-0.0956785
310	cg18808506	Downstream of FGF1 intergenic region	0.420185	0.408992	0.432643	0.531718	0.504981	0.560036	5.82234e-11	2.03782e-09	0.540677	0.48027	0.598557	0.503076	0.233688	0.665	0.421939	0.406682	0.437864	0.422999	0.224898	0.667798	0.000307102	0.0107486	0.0207904	0.727664	0.779713	27.2899	2.65095e-10	9.27832e-09	0.278032	0	0	-0.36	0.109	3.815	0.477992	0.00319386	0.111785	0.228715	0.000324781	0.0113673	-0.0133208	0.93498	32.7243	0.0899788	0.601754	21.0614	0.195625
311	cg16396833	upstream of FGF2 intergenic region	0.85445	0.843821	0.86627	0.91468	0.906827	0.921493	1.95134e-16	3.70754e-15	0.899235	0.888034	0.909212	0.626007	0.308448	0.880332	0.849887	0.830066	0.867229	0.553915	0.276498	0.811485	3.82299e-06	7.26368e-05	0.0860305	1.63458	0.02125	0.40375	2.54689e-10	4.83908e-09	0.0512698	0.242	4.598	-0.105	0.65	12.35	-0.262291	0.122249	2.32273	0.0668366	0.299425	5.68907	0.359287	0.0227924	0.433055	0.0100405	0.953654	18.1194	-0.20594
312	cg15128226	upstream of FGF2 intergenic region	0.465766	0.449538	0.482287	0.358887	0.326355	0.393081	1.8524e-07	3.51956e-06	0.449411	0.378362	0.520243	0.468678	0.141325	0.792645	0.471247	0.447702	0.494233	0.315508	0.0682148	0.732171	0.539091	10.2427	0.0089228	0.169533	0.0279326	0.53072	3.49546e-07	6.64138e-06	-0.505055	0	0	-0.106	0.646	12.274	-0.738739	2.68676e-07	5.10485e-06	-0.505711	3.50009e-17	6.65017e-16	-0.410882	0.00844638	0.160481	-0.0601146	0.727635	13.8251	-0.0982868
313	cg21550024	upstream of FGF2 intergenic region	0.541544	0.524963	0.557531	0.473119	0.438028	0.507753	0.00109576	0.0208195	0.522677	0.441361	0.595674	0.508304	0.1589	0.826087	0.539204	0.512784	0.564365	0.399955	0.186119	0.664718	0.700319	13.3061	0.0240685	0.457302	0.271028	5.14954	0.00342009	0.0649818	-0.454985	0	0	-0.083	0.72	13.68	-0.692149	2.92249e-06	5.55274e-05	-0.435812	1.09824e-12	2.08665e-11	-0.301126	0.0590012	1.12102	0.346399	0.038489	0.731292	0.105993
314	cg11327857	upstream of FGF2 intergenic region	0.533357	0.52169	0.54419	0.484871	0.462927	0.507336	0.00019273	0.00366187	0.531716	0.483658	0.578418	0.504676	0.119056	0.818223	0.537887	0.521588	0.5532	0.433101	0.171927	0.692729	0.817176	15.5263	0.131815	2.50449	0.0956827	1.81797	0.00015011	0.0028521	-0.460338	0	0	-0.194	0.401	7.619	-0.76834	4.47224e-08	8.49725e-07	-0.455413	7.61132e-14	1.44615e-12	-0.350844	0.0264419	0.502396	0.202999	0.235061	4.46616	-0.0104333
315	cg03941587	upstream of FGF2 intergenic region	0.507415	0.492082	0.52181	0.42431	0.394203	0.455216	9.44444e-06	0.000179444	0.499078	0.426064	0.565902	0.55639	0.321624	0.792092	0.512459	0.491069	0.532293	0.381843	0.123588	0.655633	0.723392	13.7445	5.90461e-05	0.00112188	0.0617185	1.17265	1.22577e-05	0.000232896	-0.513262	0	0	-0.287	0.207	3.933	-0.731017	4.1263e-07	7.83997e-06	-0.52993	5.37409e-19	1.02108e-17	-0.135272	0.405273	7.70018	0.130785	0.447082	8.49456	0.0388879
316	cg17214107	upstream of FGF2 intergenic region	0.466785	0.449967	0.483425	0.323319	0.295291	0.354051	7.16715e-13	1.36176e-11	0.435414	0.362388	0.503994	0.411011	0.210063	0.712391	0.465431	0.440469	0.490259	0.322455	0.0979478	0.63257	0.389726	7.4048	0.0445769	0.846962	0.0063528	0.120703	1.46144e-11	2.77673e-10	-0.538608	0	0	-0.065	0.78	14.82	-0.768597	4.39803e-08	8.35626e-07	-0.539094	1.01236e-19	1.92348e-18	-0.359287	0.0227924	0.433055	0.111733	0.516483	9.81317	0.0656826
317	cg24683623	upstream of FGF2 intergenic region	0.599598	0.586874	0.612328	0.576222	0.556526	0.595853	0.0595399	1.13126	0.580031	0.515162	0.640602	0.544383	0.0504	0.753182	0.60705	0.588926	0.62349	0.499304	0.0984148	0.807121	0.422778	8.03278	0.343109	6.51907	0.910939	17.3078	0.0254129	0.482845	-0.335376	0	0	-0.335	0.138	2.622	-0.668211	8.45499e-06	0.000160645	-0.307484	1.02176e-06	1.94134e-05	-0.103002	0.52708	10.0145	0.299157	0.0763221	1.45012	0.0998281
318	cg04332818	upstream of FGF2 intergenic region	0.194786	0.182953	0.206432	0.12707	0.118993	0.135644	1.68325e-18	3.19817e-17	0.14316	0.128743	0.15847	0.229391	0.135784	0.553337	0.204448	0.18704	0.222533	0.21344	0.149973	0.357682	2.23256e-06	4.24186e-05	0.481364	9.14592	0.0843323	1.60231	6.95938e-13	1.32228e-11	-0.363194	0	0	0.314	0.165	3.135	-0.232175	0.173011	3.28722	-0.300991	1.76107e-06	3.34603e-05	-0.169231	0.296521	5.6339	0.131428	0.44483	8.45177	0.208785
319	cg12632152	FGF2 promoter	0.11487	0.109793	0.120535	0.105275	0.100745	0.110238	0.00892153	0.169509	0.11474	0.109976	0.119304	0.163219	0.10457	0.344	0.121058	0.113548	0.129463	0.179374	0.118045	0.424601	0.208379	3.9592	0.363718	6.91064	0.0108585	0.206312	0.00130378	0.0247718	-0.0553039	0.207	3.933	0.138	0.552	10.488	0.00900901	0.958411	18.2098	-0.147721	0.0212497	0.403745	-0.198687	0.219051	4.16196	0.0437665	0.799918	15.1984	0.0334341
320	cg25583174	FGF2 promoter	0.0854383	0.0752403	0.0967189	0.0479921	0.0454031	0.0504392	9.251e-11	1.75769e-09	0.04915	0.0463172	0.0519755	0.102108	0.068749	0.193167	0.0887993	0.0740523	0.10471	0.116016	0.0616815	0.320513	6.62221e-06	0.000125822	0.376132	7.14651	0.585989	11.1338	3.19952e-06	6.07909e-05	-0.187606	0	0	-0.036	0.876	16.644	0.0746461	0.665251	12.6398	-0.212023	0.000881116	0.0167412	-0.315947	0.0470263	0.893499	-0.0366866	0.831777	15.8038	0.137175
321	cg18375441	FGF2 promoter	0.0862085	0.0790198	0.0942449	0.133532	0.11034	0.160128	0.000404042	0.00767679	0.0692775	0.0469016	0.106501	0.136701	0.0677966	0.398126	0.0941316	0.0837123	0.106756	0.177484	0.0712541	0.39653	0.144657	2.74848	0.146616	2.78571	0.0034185	0.0649515	0.0066194	0.125769	-0.239355	0	0	0.343	0.128	2.432	-0.149292	0.384833	7.31183	-0.202887	0.00147515	0.0280279	-0.514259	0.00068733	0.0130593	0.237111	0.163799	3.11217	0.20926
322	cg19576738	FGF2 gene body	0.63397	0.617541	0.650207	0.736583	0.706893	0.76467	4.54988e-09	8.64478e-08	0.747781	0.697805	0.79449	0.567478	0.291946	0.760124	0.628902	0.600461	0.655996	0.490188	0.346278	0.681752	6.30749e-05	0.00119842	0.0333532	0.633711	0.689687	13.1041	2.84193e-08	5.39966e-07	0.338732	0	0	-0.497	0.022	0.418	-0.216216	0.205313	3.90095	0.367317	3.54668e-09	6.73869e-08	0.0686679	0.67374	12.8011	0.042608	0.805111	15.2971	-0.125674
323	cg14703482	FGF2 promoter Flank	0.802079	0.790787	0.813977	0.878562	0.864724	0.889378	3.65473e-15	6.94399e-14	0.826621	0.773795	0.863963	0.694633	0.0683157	0.884546	0.794883	0.773031	0.81477	0.673567	0.31185	0.876276	0.215728	4.09883	0.694632	13.198	0.0345709	0.656847	1.46274e-12	2.77921e-11	0.231358	0	0	-0.088	0.703	13.357	0.435521	0.00793318	0.15073	0.25171	7.25984e-05	0.00137937	0.199437	0.21728	4.12831	0.0639763	0.710868	13.5065	-0.154485
324	cg14887335	FGF2 gene body	0.87922	0.868592	0.889753	0.939669	0.932856	0.945869	4.22685e-21	8.03102e-20	0.92038	0.896609	0.938785	0.715926	0.27748	0.907466	0.879104	0.86204	0.895021	0.633445	0.309333	0.899482	0.00257931	0.0490069	0.116868	2.22049	0.0580193	1.10237	3.81529e-12	7.24904e-11	0.317892	0	0	-0.106	0.646	12.274	0.216474	0.204761	3.89046	0.30574	1.18413e-06	2.24985e-05	0.220075	0.172398	3.27557	0.0513613	0.766094	14.5558	-0.158279
325	cg17547898	FGF2 gene body	0.622473	0.609805	0.636524	0.820002	0.804474	0.83525	1.99661e-39	3.79355e-38	0.727702	0.693763	0.761329	0.629808	0.279026	0.794281	0.616802	0.593414	0.639268	0.511588	0.21777	0.820419	5.06488e-07	9.62326e-06	0.0128278	0.243727	1.16903e-05	0.000222117	2.68153e-38	5.0949e-37	0.540127	0	0	-0.129	0.579	11.001	0.468468	0.00395608	0.0751655	0.529181	6.14641e-19	1.16782e-17	0.25122	0.117896	2.24003	0.127695	0.457979	8.70161	0.0851266
326	cg09108314	FGF2 gene body	0.485014	0.469967	0.499156	0.421216	0.38137	0.462931	0.0065717	0.124862	0.429845	0.371991	0.490724	0.427976	0.203757	0.678274	0.494677	0.472246	0.516655	0.406712	0.27302	0.660718	0.037155	0.705944	0.502649	9.55034	0.810392	15.3974	0.00311691	0.0592213	0.0141556	0.747	14.193	0.514	0.017	0.323	-0.176834	0.302204	5.74188	0.13171	0.0402175	0.764133	0.223077	0.166471	3.16296	0.139795	0.416118	7.90624	0.250993
327	cg26414564	FGF2 gene body	0.77491	0.762307	0.78736	0.87707	0.864286	0.889017	5.74743e-24	1.09201e-22	0.682846	0.622163	0.745154	0.362728	0.143065	0.607084	0.794767	0.776796	0.812186	0.315675	0.0824716	0.606825	0.00179051	0.0340198	0.240863	4.5764	8.16623e-07	1.55158e-05	1.76828e-13	3.35973e-12	0.0799699	0.068	1.292	-0.166	0.471	8.949	-0.705019	1.582e-06	3.00581e-05	0.219682	0.000562499	0.0106875	0.205066	0.204311	3.88192	0.044925	0.794734	15.0999	-0.352007
328	cg08421768	FGF2 promoter Flank	0.778582	0.767263	0.79162	0.876395	0.867743	0.885217	1.50961e-29	2.86827e-28	0.867462	0.839773	0.890315	0.555553	0.20915	0.846558	0.782128	0.761635	0.801745	0.493901	0.315271	0.801027	6.31032e-07	1.19896e-05	0.163316	3.10301	0.513107	9.74904	1.57848e-17	2.9991e-16	0.431576	0	0	-0.179	0.437	8.303	0.564994	0.000330562	0.00628068	0.37715	1.24238e-09	2.36052e-08	0.392683	0.0121975	0.231752	-0.0727296	0.673364	12.7939	-0.124133
329	cg03737475	FGF2 gene body	0.902804	0.897385	0.907358	0.929934	0.924513	0.935499	5.83652e-12	1.10894e-10	0.924359	0.91798	0.930417	0.659723	0.16175	0.922934	0.919006	0.912126	0.924236	0.587368	0.316832	0.917675	0.47955	9.11146	0.201447	3.8275	0.185591	3.52622	0.0910992	1.73088	0.203268	0	0	-0.009	0.969	18.411	0.00900901	0.958411	18.2098	0.149172	0.0199973	0.379948	0.401895	0.010152	0.192888	0.0135161	0.937639	17.8151	-0.025372
330	cg27289406	Upstream of FGF3 intergenic region	0.469453	0.457525	0.481609	0.62915	0.602087	0.656284	1.55179e-14	5.58646e-13	0.468745	0.42163	0.516891	0.412822	0.1421	0.663765	0.466075	0.448365	0.483697	0.322362	0.111227	0.699067	0.920442	33.1359	0.0575051	2.07018	2.6153e-07	9.41509e-06	1.4745e-14	5.30819e-13	0.00868939	0.843	30.348	-0.290062	0.202142	7.27713	-0.158792	0.354958	12.7785	-0.014259	0.824983	29.6994	0.179362	0.26811	9.65198	-0.0305078	0.859801	30.9528	-0.113107
331	cg12869797	Upstream of FGF3 intergenic region	0.405071	0.397141	0.41328	0.466192	0.441917	0.492023	3.23538e-05	0.00116474	0.443244	0.409248	0.478617	0.457842	0.134451	0.779385	0.398377	0.385702	0.41112	0.347265	0.0483436	0.799643	0.0158437	0.570374	0.0541303	1.94869	0.280977	10.1152	2.55941e-05	0.000921387	0.0052641	0.904496	32.5619	-0.373241	0.0956084	3.4419	-0.0569387	0.741518	26.6947	-0.0337772	0.6003	21.6108	0.0853659	0.60046	21.6166	-0.0356568	0.836435	30.1116	-0.24708
332	cg02035348	Upstream of FGF3 intergenic region	0.61309	0.602332	0.622403	0.633505	0.607517	0.660797	0.181903	6.5485	0.653931	0.617227	0.694676	0.609964	0.0818363	0.795203	0.612168	0.596239	0.626581	0.536836	0.230461	0.775803	0.0691305	2.4887	0.126537	4.55532	0.398301	14.3388	0.194086	6.9871	0.106265	0.015143	0.545147	-0.250605	0.273212	9.83562	-0.0337742	0.844963	30.4187	0.102505	0.110967	3.99482	0.0846154	0.603679	21.7324	-0.128596	0.454787	16.3723	-0.183413
333	cg06351643	Upstream of FGF3 intergenic region	0.705419	0.690033	0.719036	0.702357	0.666408	0.737423	0.883996	31.8238	0.756374	0.698422	0.813023	0.720893	0.404335	0.927899	0.694704	0.672549	0.715103	0.561804	0.161518	0.911929	0.0527407	1.89866	0.00310497	0.111779	0.111112	4.00003	0.73614	26.501	0.0842881	0.0542836	1.95421	-0.261269	0.252632	9.09475	-0.107335	0.533229	19.1962	0.072269	0.261769	9.42367	0.175985	0.277374	9.98545	0.0745318	0.665734	23.9664	-0.104096
334	cg03642328	FGF3 gene body	0.67512	0.66439	0.685812	0.701499	0.678411	0.71901	0.0246999	0.889195	0.748623	0.717385	0.776804	0.724407	0.317121	0.872406	0.673082	0.655462	0.688163	0.635883	0.431894	0.873343	3.17829e-05	0.00114418	0.0233008	0.83883	0.00762799	0.274608	0.030838	1.11017	-0.00159732	0.970958	34.9545	-0.0927771	0.689165	24.8099	0.280273	0.0977904	3.52045	-0.0113195	0.860648	30.9833	0.093621	0.565562	20.3602	0.0531634	0.758127	27.2926	-0.0454087
335	cg06889951	FGF3 gene body	0.792617	0.784837	0.800156	0.860242	0.851994	0.86844	8.70748e-26	3.13469e-24	0.830672	0.806717	0.850827	0.750576	0.552669	0.874213	0.798245	0.786798	0.80868	0.678773	0.163602	0.88477	0.00804216	0.289518	0.0583405	2.10026	0.00926156	0.333416	3.44749e-16	1.2411e-14	0.00775371	0.859721	30.95	0.196218	0.39396	14.1826	-0.238541	0.161197	5.80309	-0.0191608	0.766333	27.588	-0.0260788	0.873091	31.4313	-0.189998	0.26704	9.61346	-0.196336
336	cg04691634	FGF3 gene body	0.950408	0.944577	0.955632	0.978083	0.976331	0.979639	4.68265e-22	1.68576e-20	0.966374	0.960742	0.971527	0.767376	0.332539	0.936765	0.950711	0.942202	0.958055	0.705667	0.272749	0.917772	0.000881098	0.0317195	0.14917	5.37013	4.51558e-05	0.00162561	6.46603e-11	2.32777e-09	0.105861	0.015536	0.559296	-0.14823	0.521367	18.7692	-0.232706	0.172003	6.1921	0.134379	0.0363076	1.30707	0.324953	0.0407654	1.46755	-0.218832	0.19975	7.19099	-0.22159
337	cg11410726	FGF3 gene body	0.929641	0.921725	0.937927	0.987785	0.985757	0.989342	5.25143e-35	1.89052e-33	0.957767	0.936411	0.974407	0.778757	0.0524029	0.98432	0.925987	0.912106	0.938663	0.790184	0.591246	0.963922	0.00448472	0.16145	0.812943	29.2659	0.00150401	0.0541444	3.90637e-18	1.40629e-16	0.130343	0.00284898	0.102563	-0.105574	0.648784	23.3562	-0.100792	0.558613	20.1101	0.193849	0.00240485	0.0865744	0.264778	0.0987148	3.55373	-0.116912	0.497105	17.8958	-0.148236
338	cg10361167	FGF3 gene body	0.622312	0.607197	0.636833	0.73425	0.715426	0.75373	4.36063e-16	1.56983e-14	0.605371	0.549163	0.665886	0.603484	0.253748	0.847657	0.634011	0.613645	0.652265	0.533821	0.223399	0.797801	0.349943	12.5979	0.133589	4.80922	6.72326e-05	0.00242037	6.29316e-11	2.26554e-09	0.145303	0.000869947	0.0313181	0.100242	0.665502	23.9581	0.0509266	0.768019	27.6487	0.0770629	0.231354	8.32874	0.157036	0.33319	11.9948	-0.00991182	0.954248	34.3529	-0.237833
339	cg12141747	FGF3 gene body	0.617329	0.606193	0.628668	0.768905	0.755046	0.781412	4.76052e-40	1.71379e-38	0.679695	0.633387	0.728008	0.696327	0.377888	0.903747	0.605845	0.589113	0.622866	0.59686	0.259562	0.885854	0.00220562	0.0794023	0.0133427	0.480338	0.000199794	0.0071926	2.04451e-37	7.36023e-36	-0.0169687	0.698913	25.1609	-0.354046	0.11535	4.15259	0.0442071	0.797946	28.726	-0.0539637	0.402321	14.4836	0.169606	0.295436	10.6357	-0.0906224	0.599146	21.5693	-0.150928
340	cg06727490	FGF3 gene body	0.187318	0.177015	0.19756	0.101422	0.0938535	0.109817	1.54398e-29	5.55834e-28	0.239732	0.186565	0.296893	0.232139	0.0724506	0.525355	0.18314	0.168479	0.197153	0.237114	0.0503509	0.757319	0.0492776	1.77399	0.90973	32.7503	1.17933e-05	0.000424558	7.16143e-20	2.57811e-18	-0.0651004	0.137443	4.94796	0.210082	0.360705	12.9854	-0.0378413	0.826562	29.7562	-0.109064	0.0898044	3.23296	0.246154	0.125741	4.52668	-0.154599	0.367968	13.2469	-0.16148
341	cg17540356	FGF3 gene body	0.215361	0.196654	0.234988	0.025474	0.0190242	0.0330892	3.55023e-60	1.27808e-58	0.283654	0.206817	0.367499	0.131773	0.0184259	0.629556	0.216323	0.18779	0.245883	0.1747	0.0171067	0.605488	0.089573	3.22463	0.41192	14.8291	1.83171e-07	6.59415e-06	1.61014e-30	5.79649e-29	-0.22566	1.88107e-07	6.77185e-06	-0.0469218	0.839943	30.2379	-0.00530485	0.975504	35.1181	-0.278417	1.05725e-05	0.000380611	0.0161351	0.921283	33.1662	0.0213683	0.901553	32.4559	-0.0413777
342	cg12319507	FGF3 gene body	0.206141	0.189186	0.223921	0.0237927	0.0208855	0.0271613	1.66003e-74	5.97611e-73	0.186072	0.133544	0.242553	0.0766674	0.0195873	0.352092	0.217201	0.190029	0.244941	0.186345	0.0188624	0.614699	0.381687	13.7407	0.0131826	0.474573	4.92363e-06	0.000177251	3.90832e-36	1.407e-34	-0.229348	1.16937e-07	4.20975e-06	0.00213281	0.992679	35.7365	-0.0302376	0.86103	30.9971	-0.240673	0.000151735	0.00546246	-0.106191	0.514295	18.5146	-0.12422	0.470407	16.9347	-0.0984054
343	cg13703576	FGF3 gene body	0.330176	0.309409	0.350705	0.0389636	0.0298069	0.04986	5.81574e-81	2.09367e-79	0.309786	0.236769	0.393864	0.184912	0.0220875	0.639235	0.338426	0.305663	0.370323	0.324604	0.0188324	0.916811	0.509472	18.341	0.0441829	1.59058	1.12923e-07	4.06523e-06	1.16911e-48	4.20879e-47	-0.215245	6.89545e-07	2.48236e-05	0.301792	0.183666	6.61196	0.0565851	0.74307	26.7505	-0.223331	0.000451761	0.0162634	0.123452	0.447893	16.1242	-0.0780073	0.651113	23.4401	-0.0586875
344	cg18222122	FGF3 gene body	0.171512	0.162341	0.181163	0.0888767	0.0842438	0.0939691	4.12457e-47	1.48484e-45	0.216803	0.177078	0.258538	0.156607	0.0795563	0.452064	0.170811	0.157433	0.183414	0.16449	0.061685	0.435986	0.0164305	0.591499	0.768892	27.6801	3.24652e-07	1.16875e-05	1.27426e-25	4.58734e-24	-0.114712	0.00870954	0.313544	0.0842459	0.716553	25.7959	0.113877	0.508415	18.3029	-0.156817	0.0144012	0.518445	0.272045	0.0894699	3.22092	-0.0342408	0.842847	30.3425	-0.209378
345	cg15380657	FGF3 gene body	0.139754	0.133643	0.146178	0.106894	0.101828	0.111998	1.959e-14	7.05241e-13	0.188134	0.15491	0.225037	0.159282	0.0799577	0.369214	0.145714	0.137785	0.152987	0.180406	0.0841272	0.453205	0.0256849	0.924657	0.444126	15.9885	6.34038e-05	0.00228254	7.11382e-14	2.56098e-12	-0.128303	0.00331946	0.1195	-0.209015	0.363204	13.0753	-0.100085	0.561391	20.2101	-0.16178	0.0115514	0.415849	-0.0339587	0.835211	30.0676	-0.0196949	0.90923	32.7323	0.0646156
346	cg04602060	FGF3 gene body	0.247863	0.231019	0.265878	0.0499383	0.043403	0.0565308	8.08072e-75	2.90906e-73	0.278167	0.214899	0.349676	0.247498	0.0315886	0.800982	0.250297	0.224732	0.275361	0.261674	0.0355155	0.589495	0.437742	15.7587	0.803851	28.9386	6.4063e-08	2.30627e-06	1.6669e-37	6.00084e-36	-0.276806	1.2324e-10	4.43663e-09	0.241007	0.292607	10.5339	-0.0822252	0.633541	22.8075	-0.289639	4.42122e-06	0.000159164	-0.0538462	0.741405	26.6906	0.0217545	0.899783	32.3922	0.0767088
347	cg17038667	FGF3 gene body	0.223689	0.203745	0.247902	0.0254697	0.0208073	0.0312159	3.6767e-57	1.32361e-55	0.2467	0.173337	0.333946	0.0949007	0.0133489	0.567275	0.226217	0.193335	0.258018	0.208155	0.0111291	0.746432	0.647473	23.309	0.0413212	1.48756	3.82126e-06	0.000137565	2.41825e-27	8.70568e-26	-0.249991	7.03388e-09	2.5322e-07	0.124769	0.589979	21.2392	-0.113877	0.508415	18.3029	-0.279044	1.00794e-05	0.000362858	0.0108818	0.946867	34.0872	0.154985	0.366759	13.2033	0.184243
348	cg21283867	FGF3 gene body	0.313007	0.299684	0.327105	0.155812	0.146748	0.164858	4.65077e-53	1.67428e-51	0.35573	0.289683	0.427902	0.295957	0.064077	0.741939	0.309536	0.289917	0.329118	0.318995	0.0495755	0.781724	0.104859	3.77492	0.661667	23.82	5.02994e-07	1.81078e-05	1.71441e-34	6.17188e-33	-0.307927	6.29318e-13	2.26554e-11	0.236742	0.301493	10.8537	-0.0954873	0.579598	20.8655	-0.347985	2.52288e-08	9.08236e-07	-0.164165	0.311425	11.2113	-0.0630752	0.714768	25.7317	0.0168356
349	cg24773676	FGF3 gene body	0.197543	0.182452	0.214185	0.0421717	0.0322581	0.0530571	1.42941e-38	5.14587e-37	0.217048	0.1624	0.276341	0.10851	0.0203743	0.375482	0.198856	0.174907	0.223099	0.16113	0.0221293	0.658764	0.595563	21.4403	0.205042	7.3815	1.01037e-06	3.63733e-05	9.88071e-25	3.55706e-23	-0.184719	2.16821e-05	0.000780557	-0.066117	0.77584	27.9302	0.00371339	0.982852	35.3827	-0.208205	0.00109575	0.0394471	0.00262664	0.987166	35.538	-0.0423505	0.806267	29.0256	-0.092833
350	cg15020425	FGF3 gene body	0.291411	0.276108	0.30583	0.0360904	0.0295147	0.0430107	1.58361e-106	5.70101e-105	0.297529	0.233839	0.357658	0.181879	0.011072	0.474981	0.302213	0.276505	0.327673	0.16759	0.0162031	0.473301	0.892514	32.1305	0.748977	26.9632	1.04487e-10	3.76152e-09	2.47516e-56	8.91059e-55	-0.230134	1.05574e-07	3.80068e-06	0.161027	0.485612	17.482	0.119182	0.48873	17.5943	-0.243457	0.000126394	0.0045502	0.0825516	0.612567	22.0524	-0.218446	0.200564	7.22031	0.000948485
351	cg00358611	FGF3 gene body	0.236962	0.227961	0.247018	0.114716	0.106591	0.122684	3.07978e-44	1.10872e-42	0.250083	0.216606	0.282854	0.236531	0.0830518	0.5045	0.240652	0.226259	0.255611	0.258431	0.102662	0.685475	0.6426	23.1336	0.577245	20.7808	1.00655e-09	3.62358e-08	2.48866e-35	8.95919e-34	-0.258314	2.10378e-09	7.57361e-08	0.178089	0.439913	15.8369	0.0617131	0.720679	25.9444	-0.305893	1.16895e-06	4.2082e-05	-0.0384615	0.813723	29.294	-0.155629	0.364747	13.1309	-0.0829925
352	cg17277529	FGF3 gene body	0.285155	0.271933	0.298657	0.101642	0.0912916	0.112618	1.98345e-54	7.14043e-53	0.315383	0.258025	0.373253	0.284077	0.0350739	0.868852	0.28767	0.270403	0.306421	0.327964	0.0666549	0.824567	0.295503	10.6381	0.534568	19.2444	3.033e-09	1.09188e-07	3.57275e-44	1.28619e-42	-0.305662	9.44521e-13	3.40028e-11	-0.101308	0.662146	23.8372	-0.0275852	0.873117	31.4322	-0.32797	1.68044e-07	6.04958e-06	-0.0998124	0.540019	19.4407	-0.379739	0.0223514	0.804651	-0.211986
353	cg24359323	Downstream of FGF3 intergenic region	0.27414	0.251365	0.29521	0.0370809	0.0286391	0.0465483	5.53602e-68	1.99297e-66	0.244149	0.162187	0.327866	0.263665	0.019205	0.922615	0.274311	0.244409	0.304838	0.179579	0.026797	0.634675	0.477326	17.1837	0.187381	6.74572	1.32752e-05	0.000477909	4.32097e-37	1.55555e-35	-0.161714	0.000206996	0.00745186	0.101308	0.662146	23.8372	-0.0189206	0.912785	32.8602	-0.138953	0.0303557	1.09281	0.114071	0.483387	17.4019	-0.0436378	0.800495	28.8178	-0.225502
354	cg15554555	Downstream of FGF3 intergenic region	0.161368	0.150724	0.17282	0.0630929	0.0583382	0.0681099	4.14467e-46	1.49208e-44	0.168421	0.125243	0.21826	0.219586	0.102674	0.524354	0.164157	0.149271	0.179142	0.162148	0.0888724	0.623276	0.856127	30.8206	0.0830206	2.98874	9.38884e-05	0.00337998	2.02236e-25	7.28049e-24	-0.0527418	0.228993	8.24374	0.0991755	0.668864	24.0791	-0.0585302	0.734551	26.4438	-0.030527	0.635838	22.8902	0.0906191	0.578144	20.8132	0.0328249	0.84927	30.5737	-0.145948
355	cg15119027	Downstream of FGF3 intergenic region	0.376188	0.356366	0.394609	0.083014	0.0677573	0.0994157	1.32665e-54	4.77593e-53	0.351363	0.27668	0.425966	0.346237	0.0672418	0.942653	0.382271	0.355317	0.408646	0.306512	0.0804374	0.687708	0.431215	15.5238	0.543739	19.5746	2.79474e-08	1.00611e-06	5.56556e-47	2.0036e-45	-0.153345	0.000438199	0.0157752	0.450022	0.0406588	1.46372	0.0341279	0.84336	30.3609	-0.126998	0.047984	1.72742	0.084803	0.602874	21.7034	-0.102079	0.553577	19.9288	-0.238781
356	cg24795627	Downstream of FGF3 intergenic region	0.267323	0.250038	0.284545	0.0509699	0.0406347	0.0617601	6.36046e-60	2.28977e-58	0.207037	0.151419	0.271739	0.151097	0.0525774	0.697927	0.271101	0.246113	0.296591	0.173629	0.0389654	0.510445	0.0672474	2.42091	0.599882	21.5958	1.49552e-05	0.000538388	1.21177e-40	4.36238e-39	-0.137305	0.00166406	0.0599062	-0.00639842	0.97804	35.2094	-0.071085	0.680354	24.4928	-0.12867	0.0450963	1.62347	0.137336	0.398077	14.3308	-0.11508	0.503918	18.141	-0.104689
357	cg00043379	Downstream of FGF3 intergenic region	0.165689	0.153894	0.177816	0.037702	0.032302	0.0434552	3.14062e-58	1.13062e-56	0.18274	0.129455	0.233808	0.171858	0.0436041	0.468402	0.169578	0.152416	0.186825	0.201889	0.0351397	0.756915	0.640156	23.0456	0.516713	18.6017	4.28358e-06	0.000154209	5.92277e-36	2.1322e-34	-0.152119	0.000487546	0.0175517	-0.135433	0.558321	20.0996	-0.119713	0.486783	17.5242	-0.0947467	0.140844	5.07039	0.114071	0.483387	17.4019	-0.109674	0.524292	18.8745	-0.149031
358	cg06329574	Downstream of FGF3 intergenic region	0.491948	0.475873	0.507468	0.191494	0.17187	0.211171	2.1561e-43	7.76195e-42	0.4919	0.422105	0.558613	0.334192	0.0982107	0.798495	0.497173	0.473733	0.520233	0.356278	0.0519163	0.85638	0.873693	31.4529	0.714349	25.7166	1.02962e-10	3.70663e-09	5.6355e-45	2.02878e-43	-0.20625	2.01263e-06	7.24547e-05	0.270867	0.234982	8.45936	0.0912434	0.596635	21.4789	-0.193255	0.00248156	0.0893363	0.105816	0.515791	18.5685	-0.147519	0.390568	14.0605	-0.207718
359	cg15337897	Downstream of FGF3 intergenic region	0.306691	0.290184	0.323874	0.0638596	0.0498875	0.0784584	2.11089e-47	7.59921e-46	0.272797	0.20144	0.344153	0.243708	0.0190338	0.816326	0.307893	0.282581	0.334099	0.235305	0.0110729	0.70743	0.330124	11.8845	0.887943	31.9659	7.94636e-07	2.86069e-05	1.56921e-39	5.64917e-38	-0.139521	0.00139504	0.0502215	0.117304	0.61258	22.0529	0.012378	0.942881	33.9437	-0.108453	0.0916281	3.29861	0.0621013	0.703443	25.324	-0.0835425	0.628093	22.6113	-0.0922402
360	cg04495670	Downstream of FGF3 intergenic region	0.489178	0.469084	0.50967	0.0832102	0.066665	0.100477	8.37282e-65	3.01422e-63	0.420812	0.345895	0.493956	0.272756	0.0776574	0.803517	0.496022	0.468196	0.523559	0.379887	0.0308859	0.749226	0.0618584	2.2269	0.0570879	2.05516	1.18964e-10	4.28272e-09	2.26497e-63	8.15391e-62	-0.172536	7.42354e-05	0.00267247	0.203683	0.375847	13.5305	-0.00424388	0.980402	35.2945	-0.152764	0.0171685	0.618067	0.0448405	0.783515	28.2065	-0.261183	0.123893	4.46013	-0.324501
361	cg11174851	Downstream of FGF3 intergenic region	0.360603	0.349965	0.371564	0.210128	0.200255	0.219696	1.36804e-48	4.92493e-47	0.361491	0.325022	0.396921	0.302721	0.149842	0.577496	0.365698	0.35032	0.380767	0.289724	0.12207	0.739764	0.841332	30.2879	0.699838	25.1942	1.85241e-10	6.66866e-09	7.47035e-43	2.68933e-41	-0.0405989	0.354584	12.765	0.1365	0.555197	19.9871	0.100792	0.558613	20.1101	-0.0162674	0.800814	28.8293	0.323452	0.041759	1.50332	-0.175323	0.306419	11.0311	-0.0770644
362	cg20177315	Downstream of FGF3 intergenic region	0.231766	0.214994	0.248398	0.0440916	0.0379452	0.0504619	1.28122e-71	4.61238e-70	0.227543	0.170138	0.286345	0.254487	0.0537843	0.647589	0.235365	0.21182	0.259101	0.248418	0.0418171	0.841932	0.81628	29.3861	0.914229	32.9122	1.14479e-06	4.12123e-05	2.61476e-38	9.41312e-37	-0.00300084	0.94547	34.0369	-0.0618514	0.789979	28.4393	0.0293535	0.865056	31.142	0.0369708	0.566278	20.386	0.149531	0.357092	12.8553	-0.122675	0.475987	17.1355	-0.227992
363	cg03509899	Downstream of FGF3 intergenic region	0.37629	0.366864	0.385743	0.230739	0.220547	0.239289	6.54221e-46	2.3552e-44	0.396656	0.357638	0.436485	0.377947	0.141091	0.810427	0.386394	0.371747	0.399581	0.322715	0.0670425	0.625743	0.605639	21.803	0.258822	9.3176	1.02008e-09	3.67228e-08	6.41891e-45	2.31081e-43	-0.047939	0.274271	9.87375	0.299659	0.186936	6.72971	0.204414	0.231746	8.34284	-0.103559	0.107326	3.86375	0.212946	0.187079	6.73484	-0.0317951	0.853947	30.7421	-0.129705
364	cg26850144	Downstream of FGF3 intergenic region	0.596334	0.584672	0.606801	0.722451	0.711552	0.732737	8.94402e-38	3.21985e-36	0.690098	0.649706	0.729026	0.653646	0.245161	0.774907	0.587888	0.57078	0.603	0.512572	0.121513	0.805907	5.09588e-06	0.000183452	0.00218596	0.0786944	0.0941788	3.39044	8.86612e-31	3.1918e-29	0.0955745	0.0290074	1.04427	0.281531	0.216335	7.78808	-0.0523412	0.761759	27.4233	0.122856	0.0558114	2.00921	0.159475	0.325641	11.7231	-0.0010298	0.995244	35.8288	-0.189816
365	cg04342484	Downstream of FGF3 intergenic region	0.482114	0.472435	0.491778	0.530552	0.514776	0.546506	3.33618e-07	1.20103e-05	0.504158	0.463173	0.546636	0.570974	0.395843	0.89757	0.492585	0.479194	0.50633	0.372511	0.0522292	0.845626	0.550109	19.8039	0.000164205	0.00591137	0.217393	7.82613	0.00023257	0.00837251	0.0235389	0.591553	21.2959	0.245273	0.283885	10.2198	0.140048	0.415267	14.9496	-0.0596581	0.354442	12.7599	0.04803	0.768524	27.6669	-0.15447	0.368372	13.2614	-0.322841
366	cg08729981	FGF4 gene body	0.448902	0.433456	0.464047	0.43672	0.403563	0.470316	0.523266	10.4653	0.567307	0.494674	0.635125	0.453785	0.232775	0.743757	0.435385	0.411743	0.45897	0.414449	0.13312	0.696318	4.948e-05	0.000989599	0.320603	6.41206	0.00160181	0.0320361	0.948021	18.9604	0.065476	0.135184	2.70367	-0.332347	0.14103	2.8206	0.0891224	0.605231	12.1046	-0.0532184	0.40886	8.17721	0.192871	0.233114	4.66229	-0.0357855	0.835852	16.717	-0.154485
367	cg26765567	FGF4 gene body	0.19499	0.187441	0.202988	0.271644	0.24249	0.304971	5.71539e-09	1.14308e-07	0.174973	0.156212	0.19565	0.232932	0.0980156	0.399531	0.201208	0.190057	0.213043	0.237761	0.0831306	0.487828	0.025089	0.501781	0.872034	17.4407	8.1737e-06	0.000163474	1.65512e-06	3.31025e-05	0.060666	0.166356	3.32713	-0.110782	0.632609	12.6522	0.11704	0.496631	9.93262	0.0168702	0.793596	15.8719	-0.00581614	0.971587	19.4317	0.0614018	0.722032	14.4406	-0.0251349
368	cg09502447	FGF4 gene body	0.781419	0.770077	0.792333	0.733625	0.710374	0.754941	0.000386235	0.00772471	0.853512	0.806985	0.885253	0.69668	0.412616	0.897064	0.781521	0.766205	0.795653	0.596394	0.210561	0.777055	0.000631522	0.0126304	0.0197323	0.394646	5.32335e-08	1.06467e-06	0.000833085	0.0166617	-0.000785372	0.985718	19.7144	0.332347	0.14103	2.8206	0.0204015	0.905987	18.1197	-0.102454	0.111147	2.22294	-0.0439024	0.787939	15.7588	0.0680955	0.693129	13.8626	-0.0762345
369	cg27032427	FGF4 gene body	0.667903	0.652276	0.682051	0.590609	0.562709	0.616435	6.31044e-06	0.000126209	0.746205	0.682964	0.801182	0.517816	0.182512	0.832707	0.6557	0.633506	0.676718	0.502183	0.0926629	0.812464	0.00246392	0.0492784	0.775398	15.508	9.00073e-06	0.000180015	0.000364952	0.00729903	-0.0108013	0.80553	16.1106	0.29542	0.193555	3.8711	-0.0171802	0.920781	18.4156	-0.109719	0.0878801	1.7576	-0.0384615	0.813723	16.2745	-0.0675806	0.695338	13.9068	-0.146422
370	cg02409815	FGF4 gene body	0.395412	0.38123	0.409721	0.185147	0.170918	0.200016	4.30294e-38	8.60588e-37	0.446779	0.380949	0.507755	0.426673	0.120919	0.714356	0.394155	0.374305	0.413975	0.352804	0.108778	0.730352	0.0563146	1.12629	0.173796	3.47592	7.02652e-11	1.4053e-09	8.34408e-37	1.66882e-35	-0.0384474	0.380683	7.61366	0.221565	0.334428	6.68856	-0.163212	0.341548	6.83096	-0.0590005	0.359781	7.19562	0.0335835	0.837007	16.7401	-0.0270322	0.875641	17.5128	-0.0876163
371	cg23854488	FGF4 gene body	0.314756	0.298233	0.332612	0.11863	0.100293	0.136169	2.15487e-30	4.30975e-29	0.336108	0.278196	0.403292	0.202673	0.03006	0.38192	0.296177	0.27389	0.318035	0.211041	0.0179716	0.592835	0.268425	5.36849	0.833324	16.6665	1.69162e-07	3.38323e-06	3.25572e-22	6.51144e-21	0.0114867	0.793461	15.8692	0.0738549	0.750366	15.0073	0.0128852	0.940544	18.8109	-0.0691787	0.282771	5.65541	0.00412758	0.979834	19.5967	0.0386175	0.82306	16.4612	-0.135871
372	cg20892990	FGF4 gene body	0.39114	0.378462	0.405393	0.159849	0.144158	0.174906	4.21378e-39	8.42757e-38	0.395613	0.337095	0.457774	0.360831	0.0911481	0.730721	0.40365	0.380245	0.425061	0.345661	0.0866403	0.723577	0.781497	15.6299	0.781113	15.6223	2.13785e-09	4.27569e-08	2.26164e-41	4.52328e-40	-0.107725	0.0137974	0.275948	0.332347	0.14103	2.8206	-0.0649627	0.706606	14.1321	-0.102177	0.112121	2.24241	0.0900563	0.580517	11.6103	-0.00579262	0.973252	19.465	-0.142866
373	cg19831575	FGF4 promoter flank	0.439494	0.423245	0.456366	0.0827097	0.0631704	0.102658	1.91746e-47	3.83491e-46	0.43821	0.358113	0.520318	0.232946	0.0217101	0.728921	0.438089	0.411111	0.464808	0.421435	0.0130708	0.841745	0.997455	19.9491	0.00886155	0.177231	1.11815e-11	2.23629e-10	1.23717e-48	2.47434e-47	-0.089944	0.0399545	0.79909	0.332347	0.14103	2.8206	0.0375817	0.827734	16.5547	-0.0970778	0.131284	2.62569	-0.22364	0.165377	3.30753	-0.0843149	0.624907	12.4981	0.0607031
374	cg23964057	FGF4 promoter flank	0.27763	0.259798	0.295096	0.03964	0.031217	0.0487027	3.39287e-79	6.78574e-78	0.307379	0.235448	0.380389	0.153519	0.030214	0.65191	0.279923	0.253523	0.305747	0.202571	0.0310681	0.677786	0.445634	8.91268	0.353758	7.07517	4.35427e-09	8.70853e-08	8.22481e-47	1.64496e-45	-0.0718449	0.101078	2.02157	0.332347	0.14103	2.8206	0.0289916	0.866705	17.3341	-0.132833	0.0385307	0.770613	0.0502814	0.757992	15.1598	-0.0145459	0.932898	18.658	-0.0858379
375	cg18947739	Downstream of FGF4 intergenic region	0.230223	0.212561	0.249703	0.0395014	0.0303522	0.049725	1.36448e-54	2.72895e-53	0.21789	0.151623	0.289947	0.102228	0.0140839	0.513638	0.237737	0.212197	0.262504	0.100493	0.0118197	0.627854	0.58914	11.7828	0.966747	19.3349	5.10617e-06	0.000102123	7.52322e-34	1.50464e-32	-0.0591037	0.177561	3.55121	0.369274	0.0994684	1.98937	0.12563	0.465341	9.30683	-0.0759714	0.23805	4.76099	-0.0320826	0.8442	16.884	0.0473708	0.783817	15.6763	-0.0847709
376	cg24199112	Downstream of FGF4 intergenic region	0.189093	0.169969	0.206854	0.0183579	0.0167204	0.0199858	1.32487e-55	2.64974e-54	0.194286	0.124753	0.272948	0.0982387	0.0167603	0.574079	0.181909	0.155382	0.208675	0.142711	0.0175925	0.814204	0.747105	14.9421	0.365797	7.31595	4.59924e-05	0.000919849	3.26251e-26	6.52502e-25	-0.068696	0.116972	2.33944	0.0369274	0.873736	17.4747	0.0558357	0.746359	14.9272	-0.108322	0.0920212	1.84042	0.0979362	0.5477	10.954	0.0337259	0.845182	16.9036	-0.0920031
377	cg03631755	Downstream of FGF4 intergenic region	0.135156	0.12033	0.149574	0.0193587	0.0183741	0.0204702	2.03121e-43	4.06242e-42	0.153124	0.100212	0.209997	0.0893877	0.0301053	0.481126	0.125109	0.106112	0.144693	0.112022	0.0243032	0.76691	0.335869	6.71739	0.590201	11.804	4.54536e-05	0.000909071	1.36358e-20	2.72715e-19	-0.0858441	0.0499693	0.999387	0.369274	0.0994684	1.98937	-0.00912699	0.957867	19.1573	-0.12272	0.0560853	1.12171	0.0864916	0.595647	11.9129	0.0813542	0.637154	12.7431	-0.0323671
378	cg20621635	Downstream of FGF4 intergenic region	0.277197	0.265759	0.289191	0.153039	0.143551	0.162375	2.27828e-42	4.55655e-41	0.290427	0.245818	0.340393	0.202944	0.0421266	0.497305	0.286768	0.268952	0.304338	0.341697	0.0524043	0.835813	0.880192	17.6038	0.00560041	0.112008	1.05456e-06	2.10913e-05	1.74869e-32	3.49739e-31	0.0137979	0.753138	15.0628	0.14771	0.522847	10.4569	0.112745	0.512667	10.2533	-0.0572471	0.37426	7.48521	0.175235	0.27946	5.58921	0.168244	0.326666	6.53333	-0.0816883
379	cg02882381	Downstream of FGF4 intergenic region	0.148409	0.133245	0.163295	0.0178218	0.0166942	0.0190381	3.27996e-50	6.55993e-49	0.1559	0.104705	0.216203	0.0857231	0.0227408	0.371196	0.139397	0.118019	0.15975	0.114027	0.0175839	0.811677	0.58981	11.7962	0.486705	9.7341	2.35368e-05	0.000470735	3.06743e-23	6.13487e-22	-0.0805156	0.0660417	1.32083	0.14771	0.522847	10.4569	0.0150327	0.930657	18.6131	-0.0974748	0.129707	2.59414	0.158724	0.327952	6.55904	0.0973161	0.572324	11.4465	-0.012686
380	cg15371541	Downstream of FGF4 intergenic region	0.249037	0.241291	0.257431	0.141188	0.134869	0.147586	1.48763e-51	2.97526e-50	0.276412	0.242783	0.314912	0.178934	0.0566865	0.336443	0.256728	0.245156	0.267603	0.246024	0.0949012	0.733473	0.241168	4.82335	0.0668026	1.33605	9.19795e-09	1.83959e-07	5.27716e-44	1.05543e-42	-0.0709957	0.105185	2.10371	0.258492	0.257892	5.15784	-0.00697946	0.967775	19.3555	-0.131915	0.0399044	0.798088	0.161163	0.320477	6.40954	0.0347557	0.840514	16.8103	-0.202857
381	cg00022558	Downstream of FGF4 intergenic region	0.255903	0.24254	0.272069	0.121265	0.112737	0.130108	7.09664e-44	1.41933e-42	0.282059	0.225975	0.344516	0.204288	0.0756155	0.541517	0.264664	0.246335	0.28339	0.221542	0.075761	0.762617	0.540782	10.8156	0.703477	14.0695	1.97465e-06	3.94929e-05	1.69768e-30	3.39537e-29	-0.0488183	0.265555	5.31109	0.258492	0.257892	5.15784	0.095565	0.579288	11.5858	-0.0763307	0.235831	4.71662	0.0183865	0.910341	18.2068	0.00321812	0.985138	19.7028	-0.0973383
382	cg14578030	Downstream of FGF4 intergenic region	0.692728	0.682193	0.703232	0.792287	0.781182	0.802833	5.99612e-29	1.19922e-27	0.753203	0.71793	0.789157	0.598508	0.298202	0.79653	0.689446	0.673099	0.705886	0.549173	0.166557	0.777234	0.00118873	0.0237745	0.219992	4.39984	0.0304471	0.608941	7.81052e-22	1.5621e-20	0.0497733	0.256306	5.12613	-0.14771	0.522847	10.4569	0.0971756	0.572881	11.4576	-0.0541373	0.400806	8.01613	0.129831	0.424595	8.4919	-0.0030894	0.985733	19.7147	-0.268421
383	cg19255307	Downstream of FGF4 intergenic region	0.303765	0.294626	0.312334	0.517188	0.494661	0.538885	1.00722e-37	2.01443e-36	0.283897	0.255759	0.313029	0.398797	0.279244	0.627617	0.308309	0.293451	0.322424	0.394093	0.152223	0.587404	0.217661	4.35323	0.885156	17.7031	2.01255e-21	4.0251e-20	3.10377e-27	6.20754e-26	0.11556	0.00822335	0.164467	0.14771	0.522847	10.4569	0.164823	0.33674	6.7348	0.056171	0.383322	7.66643	0.163602	0.31311	6.2622	0.077235	0.654352	13.087	-0.13919
384	cg11731238	Downstream of FGF4 intergenic region	0.610754	0.596767	0.623953	0.799908	0.786256	0.81535	6.44989e-45	1.28998e-43	0.650588	0.59922	0.70533	0.618995	0.365613	0.867542	0.617315	0.597374	0.636614	0.580626	0.2834	0.812555	0.253234	5.06468	0.401467	8.02935	1.02719e-06	2.05438e-05	7.76793e-35	1.55359e-33	0.0999634	0.0223631	0.447261	-0.258492	0.257892	5.15784	0.231396	0.174498	3.48996	0.0101908	0.874423	17.4885	0.073546	0.651984	13.0397	-0.103237	0.54906	10.9812	-0.286205
385	cg16469307	Downstream of FGF4 intergenic region	0.706413	0.693268	0.719408	0.843345	0.831807	0.855041	2.46349e-35	4.92698e-34	0.795241	0.758188	0.830904	0.706575	0.418221	0.919147	0.705306	0.685937	0.723586	0.666743	0.129247	0.883916	1.94094e-05	0.000388188	0.404162	8.08325	0.00968089	0.193618	3.36807e-26	6.73614e-25	0.060043	0.170759	3.41518	-0.0369274	0.873736	17.4747	0.194351	0.25603	5.1206	-0.00105276	0.986974	19.7395	0.122514	0.451377	9.02755	-0.147776	0.389733	7.79465	-0.294386
386	cg14349667	FGF5 promoter	0.538252	0.525133	0.551139	0.197383	0.178894	0.218148	1.73313e-47	3.29296e-46	0.608268	0.5584	0.653324	0.547952	0.156085	0.846621	0.519369	0.498727	0.538514	0.445432	0.125416	0.861595	0.000983769	0.0186916	0.0600713	1.14136	9.35929e-21	1.77827e-19	1.0404e-50	1.97677e-49	-0.21248	0	0	-0.189	0.413	7.847	0.171975	0.315895	6.002	-0.169941	0.00793558	0.150776	0.210319	0.192704	3.66138	0.100405	0.560131	10.6425	-0.0559606
387	cg17080423	FGF5 promoter	0.421294	0.41195	0.431206	0.238085	0.223495	0.252872	3.49223e-38	6.63524e-37	0.484889	0.448191	0.520031	0.498213	0.216247	0.822113	0.41401	0.400571	0.426981	0.482152	0.060571	0.952444	0.000190072	0.00361136	0.772289	14.6735	4.44929e-16	8.45366e-15	1.05946e-38	2.01298e-37	-0.16113	0	0	-0.02	0.932	17.708	0.0927809	0.590438	11.2183	-0.108312	0.092053	1.74901	0.209006	0.195562	3.71567	0.216773	0.204121	3.87829	-0.156144
388	cg04401986	FGF5 promoter	0.42475	0.406168	0.44396	0.116043	0.0984522	0.135855	2.22702e-51	4.23134e-50	0.567871	0.504498	0.62578	0.535607	0.167037	0.9538	0.397021	0.371698	0.421739	0.424765	0.0374266	0.877147	1.5358e-06	2.91802e-05	0.0936691	1.77971	3.91775e-18	7.44372e-17	1.7064e-43	3.24216e-42	-0.018377	0.675	12.825	0.043	0.852	16.188	0.164987	0.336252	6.38879	0.0957333	0.136735	2.59797	0.0500938	0.758868	14.4185	0.395701	0.016902	0.321138	0.410931
389	cg23973123	FGF5 gene body	0.738896	0.721513	0.755597	0.828252	0.811957	0.844864	1.7189e-12	3.26591e-11	0.795869	0.736761	0.845351	0.575422	0.344221	0.802525	0.740432	0.713459	0.76593	0.470757	0.280315	0.75525	0.0635999	1.2084	0.0167396	0.318052	0.248666	4.72465	1.9603e-08	3.72457e-07	0.273004	0	0	-0.024	0.917	17.423	0.0124225	0.942676	17.9108	0.390098	2.95592e-10	5.61625e-09	0.333959	0.0351999	0.668799	-0.222437	0.192259	3.65292	-0.163732
390	cg08683790	FGF5 enhancer	0.874169	0.864899	0.882806	0.919412	0.913121	0.925194	3.12515e-15	5.93779e-14	0.897635	0.849369	0.921906	0.630272	0.37558	0.881467	0.885403	0.872512	0.897989	0.564477	0.31055	0.903711	0.476682	9.05695	0.146268	2.7791	0.152267	2.89306	1.10308e-06	2.09586e-05	0.165292	0	0	0.322	0.155	2.945	0.429095	0.00901705	0.171324	0.183111	0.00418391	0.0794944	0.165666	0.306961	5.83225	0.195147	0.25405	4.82695	0.125082
391	cg25449765	FGF5 gene body	0.648193	0.633448	0.662726	0.839998	0.828691	0.851553	1.99565e-54	3.79174e-53	0.66619	0.608196	0.717338	0.528446	0.269777	0.814666	0.661969	0.636977	0.683379	0.484288	0.230769	0.731884	0.892568	16.9588	0.310826	5.90569	1.07708e-06	2.04645e-05	2.0925e-34	3.97575e-33	0.238706	0	0	0.29	0.203	3.857	0.240299	0.158041	3.00278	0.289743	4.38502e-06	8.33154e-05	0.113508	0.485562	9.22567	-0.0261312	0.879755	16.7154	-0.0656826
392	cg12416561	FGF5 promoter	0.233373	0.221717	0.245163	0.298162	0.270408	0.330249	4.37612e-05	0.000831463	0.269286	0.216943	0.3352	0.314079	0.0959248	0.491874	0.226622	0.210557	0.244559	0.338098	0.146139	0.603393	0.199419	3.78897	0.400374	7.6071	0.406178	7.71739	0.000223508	0.00424665	0.13768	0.002	0.038	0.036	0.876	16.644	-0.175727	0.305289	5.80048	0.211909	0.000886918	0.0168514	-0.288743	0.0707672	1.34458	-0.0258737	0.880932	16.7377	0.0746932
393	cg12134900	FGF5 promoter	0.232026	0.221009	0.24302	0.175078	0.166666	0.183185	4.29169e-14	8.15421e-13	0.259069	0.208066	0.327152	0.233131	0.113597	0.431734	0.220977	0.205953	0.236755	0.29506	0.117675	0.591447	0.248258	4.71689	0.0426525	0.810398	0.0122241	0.232258	8.05507e-07	1.53046e-05	-0.056419	0.198	3.762	0.192	0.405	7.695	0.0478786	0.781556	14.8496	-0.10968	0.0879947	1.6719	-0.123077	0.449285	8.53642	0.0746605	0.66519	12.6386	0.0685281
394	cg25994584	FGF5 promoter	0.14172	0.1302	0.153537	0.0863687	0.0820233	0.0911038	1.95404e-18	3.71267e-17	0.189547	0.13276	0.267376	0.184515	0.0422573	0.575563	0.129148	0.115811	0.144159	0.233129	0.053868	0.702247	0.110885	2.10681	0.181064	3.44022	0.00741771	0.140937	7.46622e-08	1.41858e-06	-0.0541106	0.217	4.123	-0.177	0.444	8.436	0.00388204	0.982073	18.6594	-0.0268714	0.676825	12.8597	-0.187242	0.247298	4.69865	-0.0678381	0.694233	13.1904	-0.130772
395	cg13843773	FGF5 promoter	0.0517501	0.0469604	0.0566482	0.034595	0.0328455	0.0363435	4.45325e-10	8.46117e-09	0.087114	0.0543678	0.128778	0.0933792	0.0467524	0.277628	0.0479435	0.0427564	0.0539347	0.121797	0.0415855	0.335378	0.0557095	1.05848	0.151332	2.8753	0.0112815	0.214349	1.35659e-05	0.000257753	-0.0129541	0.768	14.592	-0.108	0.64	12.16	-0.00634067	0.970723	18.4437	0.10241	0.111303	2.11475	0.138462	0.394184	7.4895	0.00695115	0.967905	18.3902	-0.131365
396	cg07668908	FGF5 promoter	0.174308	0.167414	0.180948	0.160733	0.139073	0.186564	0.271281	5.15435	0.174349	0.136517	0.218414	0.130436	0.0293893	0.376607	0.161877	0.15173	0.171891	0.200202	0.0339036	0.447368	0.579535	11.0112	0.0404492	0.768535	0.560445	10.6485	0.927093	17.6148	-0.0922817	0.035	0.665	-0.317	0.162	3.078	0.134707	0.433452	8.2356	-0.134604	0.0359935	0.683876	-0.231654	0.150349	2.85663	-0.00270689	0.987499	18.7625	0.0320513
397	cg00214668	FGF5 promoter	0.115068	0.10989	0.120471	0.0960196	0.0855946	0.108297	0.0473402	0.899463	0.124579	0.0970073	0.160953	0.126757	0.0511265	0.386667	0.108693	0.100913	0.11733	0.186396	0.0478554	0.393064	0.391455	7.43765	0.0445017	0.845533	0.135675	2.57783	0.200325	3.80618	-0.109003	0.013	0.247	-0.434	0.049	0.931	0.182327	0.28719	5.45662	-0.182273	0.00436333	0.0829032	-0.021576	0.894868	17.0025	0.07067	0.682123	12.9603	-0.0847709
398	cg01515239	FGF5 promoter	0.0713002	0.0641044	0.0788867	0.0392394	0.0368717	0.0416259	1.95345e-14	3.71156e-13	0.113209	0.0718996	0.171913	0.114807	0.0563763	0.30303	0.0698589	0.059165	0.0800778	0.138934	0.0588514	0.396313	0.0943503	1.79266	0.272633	5.18002	0.00508335	0.0965837	4.1679e-08	7.91902e-07	-0.0171641	0.696	13.224	-0.012	0.959	18.221	-0.137424	0.424146	8.05877	0.0483618	0.452991	8.60683	-0.106942	0.51131	9.71488	-0.100277	0.560636	10.6521	-0.120102
399	cg19995828	FGF5 promoter	0.07954	0.0709727	0.0891167	0.0265783	0.0238572	0.0294454	1.27644e-24	2.42524e-23	0.120912	0.0760755	0.175967	0.0685192	0.0156188	0.26575	0.0737621	0.0615584	0.0868453	0.0929741	0.0195074	0.30897	0.0908855	1.72682	0.246451	4.68257	0.00109575	0.0208193	1.51256e-12	2.87387e-11	-0.0895776	0.041	0.779	-0.397	0.075	1.425	-0.0424437	0.805848	15.3111	-0.0448179	0.486811	9.24941	-0.0159475	0.922196	17.5217	-0.165025	0.336138	6.38662	-0.0356868
400	cg22334000	FGF5 promoter	0.12163	0.111359	0.133158	0.0526028	0.0482311	0.0568825	8.01162e-28	1.52221e-26	0.159062	0.107027	0.222753	0.123992	0.0567959	0.417565	0.120178	0.103661	0.137532	0.140833	0.0481001	0.36983	0.232975	4.42652	0.573433	10.8952	0.00161202	0.0306285	1.23778e-14	2.35177e-13	-0.0520243	0.235	4.465	-0.227	0.322	6.118	-0.10818	0.529992	10.0698	-0.00137674	0.982966	18.6764	0.0386492	0.812831	15.4438	-0.0965437	0.57539	10.9324	-0.106349
401	cg08286012	FGF5 promoter	0.186186	0.171383	0.20168	0.0940268	0.0850957	0.104208	3.0011e-21	5.70209e-20	0.216715	0.146955	0.297621	0.131671	0.0516362	0.341686	0.182215	0.1595	0.207351	0.225677	0.0454731	0.695942	0.3941	7.4879	0.0301943	0.573692	0.00313633	0.0595902	5.5248e-12	1.04971e-10	-0.0658935	0.133	2.527	-0.049	0.834	15.846	-0.226323	0.184405	3.50369	-0.0227831	0.723813	13.7524	-0.0621013	0.703443	13.3654	-0.154599	0.367968	6.9914	-0.0711364
402	cg10058464	FGF5 promoter	0.229481	0.210164	0.249356	0.0558564	0.0483422	0.0643556	2.70553e-50	5.1405e-49	0.224588	0.15134	0.316982	0.169312	0.0685988	0.629611	0.224157	0.195711	0.255079	0.312253	0.0638092	0.716686	0.991241	18.8336	0.00723354	0.137437	0.000314653	0.00597841	6.99835e-26	1.32969e-24	-0.0804792	0.066	1.254	-0.236	0.303	5.757	-0.210407	0.218049	4.14293	-0.0488306	0.448618	8.52374	-0.0984991	0.54539	10.3624	-0.154213	0.369181	7.01443	-0.108127
403	cg09457801	FGF5 promoter	0.24892	0.234342	0.263411	0.135191	0.124251	0.146361	4.77735e-27	9.07697e-26	0.27326	0.207007	0.353049	0.182011	0.0743584	0.673549	0.244076	0.221782	0.267128	0.246965	0.0775988	0.700845	0.457546	8.69337	0.126564	2.40471	0.000773362	0.0146939	3.70545e-16	7.04035e-15	-0.0749326	0.087	1.653	0.077	0.741	14.079	-0.2227	0.19172	3.64267	0.0260455	0.686225	13.0383	-0.0225141	0.890325	16.9162	-0.130012	0.449793	8.54607	0.0282174
404	cg23548438	FGF5 promoter	0.608935	0.596663	0.620013	0.560653	0.533947	0.587398	0.00231027	0.0438952	0.661783	0.596239	0.720728	0.515592	0.166138	0.825601	0.603101	0.587033	0.620461	0.594446	0.346141	0.833671	0.0721908	1.37163	0.0641864	1.21954	0.00427349	0.0811963	0.0276137	0.52466	-0.170429	0	0	-0.695	0	0	-0.26385	0.119963	2.27931	-0.0451337	0.483744	9.19114	-0.0714822	0.661155	12.562	-0.22514	0.186771	3.54866	-0.276483
405	cg13223509	FGF6 gene body	0.716095	0.703121	0.729877	0.843349	0.83489	0.852419	6.00365e-43	7.20438e-42	0.755616	0.705846	0.798829	0.673427	0.287675	0.876552	0.713871	0.693678	0.735742	0.55982	0.229008	0.8508	0.121742	1.46091	0.018183	0.218196	0.000583219	0.00699863	1.85561e-27	2.22673e-26	0.0419011	0.339	4.068	-0.0243443	0.917	11.004	-0.115646	0.50181	6.02171	-0.0149226	0.816977	9.80373	0.102627	0.528594	6.34313	0.0260024	0.880343	10.5641	-0.112988
406	cg26330275	FGF6 gene body	0.544949	0.52999	0.560455	0.799894	0.78736	0.813002	2.80368e-67	3.36442e-66	0.493429	0.430054	0.549354	0.512151	0.170115	0.77969	0.556063	0.534242	0.579091	0.492508	0.184536	0.804247	0.0426522	0.511826	0.695757	8.34908	1.4204e-11	1.70448e-10	4.00317e-52	4.8038e-51	0.0651661	0.137	1.644	0.431436	0.051	0.612	0.260645	0.124697	1.49636	0.00840692	0.896268	10.7552	0.217073	0.178475	2.1417	-0.0041192	0.980978	11.7717	-0.0706622
407	cg13422817	FGF6 gene body	0.293578	0.287319	0.299749	0.28293	0.267767	0.297246	0.320036	3.84043	0.284984	0.260588	0.310209	0.297728	0.137002	0.493538	0.297874	0.289383	0.307239	0.286456	0.125267	0.60889	0.3196	3.83521	0.748035	8.97642	0.88793	10.6552	0.171674	2.06009	0.0743251	0.09	1.08	0.0256968	0.912	10.944	-0.0406705	0.813814	9.76577	0.0864813	0.179053	2.14863	0.184615	0.254111	3.04933	0.236468	0.164979	1.97975	-0.0590432
408	cg10155026	FGF6 gene body	0.296636	0.290186	0.302979	0.475258	0.457508	0.49396	6.087e-55	7.3044e-54	0.265327	0.243814	0.288155	0.29202	0.135241	0.515727	0.308662	0.300505	0.316819	0.283744	0.0496215	0.70156	0.0003618	0.0043416	0.823388	9.88066	6.671e-25	8.00521e-24	1.03258e-41	1.23909e-40	0.123922	0.005	0.06	0.00405739	0.986	11.832	0.133152	0.438829	5.26595	0.0701932	0.275754	3.30905	0.146341	0.367556	4.41068	0.281264	0.0965599	1.15872	0.0197996
409	cg01731341	FGF6 gene body	0.659275	0.64734	0.670311	0.806549	0.797377	0.815375	2.60968e-53	3.13162e-52	0.695351	0.650356	0.737069	0.677289	0.288835	0.87395	0.650909	0.633865	0.666933	0.533474	0.136088	0.868641	0.0597294	0.716752	0.0109333	0.1312	5.09212e-08	6.11055e-07	1.41475e-41	1.6977e-40	0.0309242	0.481	5.772	-0.394919	0.076	0.912	-0.0491583	0.775864	9.31037	-0.0544465	0.398118	4.77741	0.0711069	0.662828	7.95394	0.0444101	0.797037	9.56444	0.0497955
410	cg07919028	FGF6 gene body	0.73153	0.724889	0.738673	0.741172	0.729987	0.751308	0.113437	1.36125	0.770961	0.740873	0.797963	0.687529	0.492428	0.847452	0.742688	0.733995	0.751494	0.649071	0.313669	0.866905	0.0299535	0.359442	0.186532	2.23838	0.0518725	0.62247	0.821826	9.86191	0.0391215	0.372	4.464	-0.591026	0.005	0.06	-0.0797496	0.643832	7.72598	-0.0239804	0.709935	8.51922	0.0639775	0.69491	8.33892	-0.0442814	0.797613	9.57136	-0.20428
411	cg16927811	FGF6 gene body	0.701616	0.688083	0.713955	0.807908	0.792805	0.822596	2.94899e-19	3.53879e-18	0.750911	0.70319	0.792231	0.653021	0.209984	0.897141	0.701162	0.683627	0.71907	0.616884	0.260101	0.902546	0.0530194	0.636232	0.489648	5.87577	0.0250553	0.300663	4.2635e-16	5.1162e-15	-0.00215048	0.961	11.532	-0.622133	0.003	0.036	-0.0166219	0.923347	11.0802	-0.00304973	0.962278	11.5473	0.0542214	0.739665	8.87598	-0.0432516	0.802225	9.6267	-0.0323671
412	cg25360518	FGF6 gene body	0.598451	0.586505	0.610427	0.77806	0.75957	0.795076	1.11462e-30	1.33754e-29	0.646601	0.598819	0.691991	0.514586	0.107917	0.777676	0.60049	0.5835	0.616792	0.538217	0.0771616	0.855019	0.0579956	0.695947	0.654169	7.85002	6.51122e-06	7.81346e-05	5.26611e-30	6.31933e-29	0.017297	0.693	8.316	-0.388157	0.082	0.984	-0.059768	0.729146	8.74975	-0.0243052	0.706186	8.47423	0.146529	0.366936	4.40323	-0.0285769	0.868594	10.4231	-0.128283
413	cg25948690	FGF6 gene body	0.699179	0.68748	0.710902	0.849035	0.824498	0.870655	1.17991e-18	1.41589e-17	0.765241	0.729709	0.801707	0.587419	0.0575796	0.892872	0.691144	0.673679	0.70712	0.502167	0.0671754	0.817293	0.00201584	0.0241901	0.0759314	0.911176	0.00032163	0.00385956	1.6164e-19	1.93968e-18	0.0122102	0.781	9.372	-0.669469	0.001	0.012	-0.171877	0.316173	3.79408	-0.0234487	0.716087	8.59304	0.132645	0.414537	4.97444	-0.0881766	0.609081	7.30897	-0.17298
414	cg07307789	FGF6 gene body	0.669939	0.659909	0.679785	0.749106	0.724493	0.770352	1.75177e-08	2.10213e-07	0.684489	0.638392	0.722956	0.666367	0.257322	0.838209	0.669683	0.653424	0.684188	0.55845	0.117082	0.834179	0.507341	6.08809	0.0436495	0.523794	0.0098634	0.118361	9.03827e-08	1.08459e-06	-0.0173111	0.693	8.316	-0.747912	0	0	-0.252688	0.137049	1.64459	0.0300691	0.640916	7.69099	-0.0682927	0.675425	8.1051	-0.108	0.530679	6.36814	0.0445788
415	cg15985470	FGF6 gene body	0.305358	0.299615	0.311352	0.437754	0.422391	0.452245	1.35168e-37	1.62201e-36	0.29492	0.272869	0.316481	0.36207	0.0909186	0.496564	0.312776	0.305205	0.321151	0.307716	0.120253	0.546791	0.125247	1.50296	0.0884949	1.06194	1.72445e-16	2.06934e-15	2.68409e-30	3.22091e-29	0.0550255	0.209	2.508	-0.426026	0.054	0.648	-0.0221035	0.898184	10.7782	0.0220435	0.732431	8.78917	0.114634	0.481217	5.7746	-0.00862457	0.960185	11.5222	0.0579762
416	cg21902327	FGF6 gene body	0.572452	0.562855	0.582426	0.742951	0.727138	0.758827	1.78178e-34	2.13813e-33	0.554214	0.512573	0.596097	0.589597	0.243454	0.81926	0.585173	0.569079	0.601889	0.48011	0.132086	0.770099	0.148392	1.7807	0.00824925	0.098991	4.35651e-11	5.22781e-10	1.04282e-31	1.25139e-30	0.0170063	0.698	8.376	-0.802011	0	0	0.0804569	0.640885	7.69062	-0.0241681	0.707768	8.49322	0.131332	0.419214	5.03057	-0.00630752	0.970876	11.6505	-0.146304
417	cg03981793	FGF7 promoter	0.660777	0.647477	0.676785	0.677429	0.644826	0.707977	0.339813	2.37869	0.694702	0.642462	0.747203	0.571462	0.270349	0.809305	0.644976	0.622406	0.666757	0.461717	0.180368	0.730668	0.110227	0.771587	0.0287244	0.201071	0.583462	4.08424	0.0953132	0.667192	-0.118	0.00708143	0.04957	-0.062	0.788	5.516	-0.39305	0.0177207	0.124045	-0.0774185	0.229202	1.60441	0.0178236	0.913075	6.39153	0.241874	0.155249	1.08675	0.064497
418	cg27525902	FGF7 promoter	0.747486	0.733325	0.762116	0.795968	0.76767	0.819105	0.00147598	0.0103319	0.810886	0.779284	0.841303	0.570341	0.213178	0.802629	0.741047	0.717133	0.764477	0.502407	0.205371	0.781709	0.000795704	0.00556993	0.170145	1.19101	0.466596	3.26617	0.00191284	0.0133899	-0.084071	0.0549095	0.384366	-0.225	0.328	2.296	-0.41879	0.0110182	0.0771277	-0.00437004	0.945968	6.62177	0.0624765	0.701734	4.91214	0.290275	0.0859097	0.601368	0.0503883
419	cg09926783	FGF7 promoter	0.762474	0.75036	0.776851	0.812716	0.781866	0.841155	0.0029303	0.0205121	0.850392	0.808308	0.886335	0.624932	0.232596	0.902729	0.7403	0.719934	0.759444	0.538225	0.286385	0.862701	8.80794e-05	0.000616556	0.092358	0.646506	0.130925	0.916475	0.000107825	0.000754775	-0.097	0.0268775	0.188143	-0.768	0	0	-0.263063	0.121113	0.847788	-0.0870793	0.176055	1.23238	0.0166979	0.918546	6.42982	0.169402	0.323298	2.26308	0.168238
420	cg21541477	FGF7 gene body	0.74615	0.731045	0.762066	0.896332	0.887184	0.904869	3.72063e-49	2.60444e-48	0.848419	0.80606	0.882198	0.662201	0.303401	0.8764	0.721478	0.69871	0.745016	0.543593	0.156611	0.839627	2.45601e-07	1.71921e-06	0.0133585	0.0935096	0.0167857	0.1175	9.55902e-34	6.69131e-33	0.097	0.0267353	0.187147	0.004	0.987	6.909	-0.222136	0.192875	1.35013	0.0304295	0.636918	4.45843	0.0622889	0.702588	4.91812	0.216902	0.203845	1.42692	0.222657
421	cg13597554	FGF7 promoter flank	0.416471	0.399815	0.434373	0.696506	0.661652	0.729804	1.31895e-23	9.23266e-23	0.486108	0.412155	0.559112	0.487726	0.223368	0.801843	0.398608	0.37557	0.422048	0.39168	0.162202	0.899822	0.0112122	0.0784857	0.0649122	0.454385	3.65171e-06	2.5562e-05	7.2303e-26	5.06121e-25	0.088	0.0438053	0.306637	0.321	0.156	1.092	-0.111454	0.517537	3.62276	-0.0177577	0.783001	5.48101	0.15272	0.34681	2.42767	0.133488	0.437664	3.06365	-0.117494
422	cg19674178	FGF7 promoter flank	0.474784	0.460248	0.489703	0.522886	0.4842	0.566035	0.0365189	0.255632	0.469489	0.416877	0.526824	0.360455	0.203586	0.603332	0.476184	0.455613	0.498302	0.350751	0.206823	0.629689	0.823811	5.76668	0.764186	5.3493	0.122541	0.857785	0.0707924	0.495547	0.124	0.00470962	0.0329673	0.804	0	0	0.396139	0.0167697	0.117388	0.00631388	0.921998	6.45399	-0.00825516	0.95968	6.71776	0.149192	0.385155	2.69609	0.117731
423	cg00232903	FGF7 gene body	0.586538	0.573605	0.600531	0.840436	0.825025	0.855057	2.59297e-55	1.81508e-54	0.612941	0.557979	0.670476	0.511595	0.305466	0.79993	0.60761	0.585865	0.629408	0.4426	0.244926	0.808011	0.862534	6.03774	0.088699	0.620893	1.35783e-09	9.50481e-09	1.28356e-44	8.98491e-44	0.219	4.51526e-07	3.16068e-06	0.145	0.529	3.703	0.407465	0.0136401	0.0954809	-0.0224529	0.727656	5.09359	0.0938086	0.56478	3.95346	-0.0339834	0.844015	5.9081	0.0525224
424	cg01403058	FGF8 gene body	0.694922	0.685559	0.704516	0.702257	0.684673	0.719252	0.463557	9.73469	0.702415	0.671737	0.732536	0.6377	0.117055	0.859667	0.701963	0.687604	0.71512	0.649131	0.138343	0.889814	0.981403	20.6095	0.823489	17.2933	0.99313	20.8557	0.979114	20.5614	0.151419	0.000518041	0.0108789	-0.181	0.432	9.072	0.213361	0.211507	4.44164	0.216829	0.000666081	0.0139877	-0.109006	0.503144	10.566	0.0650061	0.706419	14.8348	-0.0463572
425	cg06726860	FGF8 gene body	0.90526	0.893688	0.916605	0.888063	0.86211	0.913293	0.368066	7.72938	0.889354	0.843921	0.931777	0.689927	0.0473534	0.959997	0.909426	0.891663	0.924206	0.725259	0.366553	0.982296	0.387209	8.13139	0.521887	10.9596	0.962752	20.2178	0.264073	5.54554	0.141867	0.00115423	0.0242388	-0.19	0.409	8.589	0.246789	0.146772	3.08221	0.258982	4.38399e-05	0.000920639	-0.0797373	0.624777	13.1203	-0.135934	0.429238	9.01399	-0.00984054
426	cg02522760	FGF8 gene body	0.897231	0.885275	0.908706	0.929342	0.906713	0.949691	0.0109616	0.230193	0.902895	0.862275	0.935278	0.767985	0.345341	0.971662	0.897669	0.878992	0.913234	0.73694	0.219961	0.972836	0.82079	17.2366	0.585102	12.2871	0.196934	4.13562	0.0230469	0.483985	0.195024	7.18075e-06	0.000150796	-0.116	0.617	12.957	0.257519	0.129447	2.71838	0.242175	0.000137526	0.00288804	0.0508443	0.755366	15.8627	0.0142885	0.934083	19.6157	-0.0765902
427	cg12052250	FGF8 gene body	0.78286	0.772383	0.794059	0.752417	0.726397	0.779401	0.0464668	0.975803	0.776248	0.741347	0.813786	0.623264	0.105392	0.911425	0.78782	0.771505	0.804219	0.605101	0.0692406	0.951407	0.609711	12.8039	0.7665	16.0965	0.313034	6.57372	0.0656732	1.37914	0.144461	0.000932906	0.019591	-0.239	0.296	6.216	0.0830883	0.629969	13.2293	0.257085	5.0077e-05	0.00105162	-0.14409	0.375052	7.8761	-0.0657785	0.703088	14.7648	0.00948485
428	cg16079364	FGF8 gene body	0.262935	0.251356	0.276185	0.308787	0.288816	0.328875	0.00017924	0.00376403	0.231839	0.189488	0.273595	0.27942	0.0759559	0.502839	0.273353	0.254637	0.29375	0.266257	0.0769917	0.769688	0.125263	2.63053	0.785167	16.4885	0.00165629	0.0347822	0.0117794	0.247367	0.198551	4.85254e-06	0.000101903	-0.141	0.542	11.382	0.0481472	0.78036	16.3876	0.242505	0.000134572	0.00282602	0.186679	0.248747	5.22369	-0.2039	0.232945	4.89184	-0.40856
429	cg17486946	FGF8 gene body	0.125971	0.118694	0.133442	0.103213	0.0906305	0.119726	0.00793669	0.16667	0.094651	0.0746341	0.124271	0.234281	0.0784519	0.373612	0.12903	0.118096	0.142087	0.242364	0.101873	0.365217	0.0211247	0.443619	0.736046	15.457	0.545129	11.4477	0.007406	0.155526	0.0287257	0.512553	10.7636	-0.18	0.435	9.135	-0.0580518	0.736643	15.4695	0.053836	0.403437	8.47218	0.21257	0.187875	3.94538	0.0223981	0.896834	18.8335	-0.106586
430	cg26820037	FGF8 gene body	0.509331	0.496913	0.522497	0.2247	0.209005	0.242804	7.02484e-49	1.47522e-47	0.411802	0.354768	0.473106	0.445105	0.133144	0.726879	0.5268	0.507101	0.545055	0.510605	0.087502	0.837089	0.00114613	0.0240688	0.185822	3.90226	1.19565e-06	2.51087e-05	9.4198e-55	1.97816e-53	0.119869	0.0061064	0.128234	-0.031	0.893	18.753	0.101935	0.554141	11.637	0.210834	0.000943416	0.0198117	-0.0292683	0.85772	18.0121	0.125378	0.466245	9.79114	-0.0320114
431	cg04645545	FGF8 gene body	0.319429	0.304559	0.335084	0.121011	0.102672	0.14118	2.37897e-31	4.99584e-30	0.213176	0.154666	0.270293	0.202074	0.04083	0.520765	0.343703	0.3207	0.365035	0.190423	0.0258265	0.412671	4.4401e-05	0.000932421	0.752372	15.7998	0.00608826	0.127854	1.03926e-33	2.18244e-32	0.191297	1.07825e-05	0.000226433	0.013	0.954	20.034	0.0810249	0.638522	13.409	0.306338	1.12581e-06	2.3642e-05	0.117073	0.471872	9.90932	-0.00913947	0.95781	20.114	-0.307309
432	cg07037112	FGF8 CTCF	0.273865	0.260862	0.287737	0.142204	0.12887	0.156284	7.5018e-29	1.57538e-27	0.183841	0.146918	0.228556	0.207917	0.0952647	0.589782	0.301096	0.281851	0.320216	0.23603	0.0617844	0.464203	3.27651e-06	6.88067e-05	0.394381	8.282	0.0580588	1.21923	1.30751e-29	2.74577e-28	0.167736	0.000117902	0.00247594	-0.064	0.783	16.443	0.196028	0.25187	5.28928	0.258155	4.64631e-05	0.000975725	0.0778612	0.632972	13.2924	-0.0288344	0.867421	18.2158	-0.237951
433	cg11206312	FGF8 promoter flank	0.223014	0.215379	0.230498	0.183318	0.176751	0.190262	4.2213e-13	8.86472e-12	0.220173	0.19707	0.25033	0.2256	0.152611	0.367677	0.23417	0.221645	0.245916	0.235005	0.177159	0.385204	0.387538	8.1383	0.528212	11.0925	0.0168049	0.352903	3.79535e-13	7.97024e-12	0.0320066	0.465574	9.77705	-0.106	0.649	13.629	0.49399	0.00219858	0.0461702	0.0260051	0.686686	14.4204	0.0307692	0.850504	17.8606	0.0193087	0.911003	19.1311	-0.0277432
434	cg11706469	FGF8 promoter flank	0.294168	0.287578	0.301166	0.26093	0.252329	0.270401	1.96234e-07	4.12091e-06	0.279732	0.265254	0.294286	0.315516	0.244087	0.490911	0.298972	0.289426	0.308449	0.267939	0.201606	0.5	0.0420458	0.882961	0.0273973	0.575344	0.0359868	0.755722	6.31392e-08	1.32592e-06	0.0355768	0.417284	8.76297	0.126	0.585	12.285	0.19424	0.256308	5.38248	-0.0105794	0.869676	18.2632	0.346529	0.0284867	0.59822	-0.00334685	0.984544	20.6754	-0.180805
435	cg16584573	FGF8 promoter	0.155177	0.138756	0.170488	0.0367809	0.0271487	0.0477964	1.38147e-27	2.90108e-26	0.0741629	0.0420375	0.120511	0.083748	0.0170443	0.398177	0.157865	0.133978	0.182159	0.123568	0.0169643	0.483508	0.000831534	0.0174622	0.27653	5.80712	0.0849127	1.78317	3.86846e-17	8.12376e-16	-0.0630572	0.150245	3.15514	-0.067	0.773	16.233	-0.0723584	0.674939	14.1737	-0.0765187	0.234675	4.92818	0.146341	0.367556	7.71868	0.0817404	0.635551	13.3466	-0.140732
436	cg09376854	FGF8 promoter	0.10382	0.0893045	0.117671	0.0304325	0.0271901	0.0342154	1.49303e-20	3.13536e-19	0.0481905	0.0328386	0.0808854	0.140929	0.0530024	0.497706	0.104886	0.0827872	0.128062	0.173651	0.0718117	0.675047	0.00127605	0.026797	0.312829	6.56941	0.116111	2.43833	2.29173e-10	4.81263e-09	0.00153397	0.972109	20.4143	0.193	0.401	8.421	-0.271688	0.108954	2.28803	-0.0187863	0.770772	16.1862	0.148968	0.358925	7.53743	0.0289631	0.866834	18.2035	-0.134329
437	cg16248277	FGF8 promoter	0.147877	0.138159	0.157786	0.0773008	0.0661553	0.0888769	7.49432e-17	1.57381e-15	0.139609	0.1214	0.159331	0.388212	0.193099	0.651055	0.137785	0.125593	0.151546	0.394621	0.252145	0.919036	0.921812	19.3581	0.864868	18.1622	8.2686e-07	1.73641e-05	1.23844e-10	2.60073e-09	0.0364407	0.406057	8.52719	0.015	0.949	19.929	-0.252842	0.136802	2.87284	-0.0130889	0.839141	17.622	0.185741	0.251176	5.27469	-0.099247	0.564689	11.8585	-0.0385322
438	cg06169131	FGF8 promoter flank	0.447492	0.433824	0.460993	0.204513	0.190687	0.221225	3.16213e-54	6.64046e-53	0.453132	0.40221	0.510739	0.425202	0.0709851	0.805735	0.463364	0.44394	0.48418	0.467806	0.0814858	0.749634	0.725615	15.2379	0.502766	10.5581	7.38531e-11	1.55092e-09	2.41252e-53	5.06629e-52	-0.0408579	0.35152	7.38193	-0.163	0.479	10.059	0.0925802	0.591245	12.4161	-0.021375	0.740249	15.5452	0.102627	0.528594	11.1005	-0.0265173	0.877991	18.4378	0.0162428
439	cg25209842	FGF8 promoter flank	0.415273	0.396136	0.433619	0.0500284	0.0368886	0.067748	3.1749e-80	6.6673e-79	0.369526	0.293984	0.452803	0.332519	0.0221454	0.766325	0.428348	0.403998	0.455205	0.418909	0.0220797	0.737314	0.120106	2.52223	0.223438	4.6922	1.76158e-09	3.69931e-08	4.99043e-70	1.04799e-68	-0.0169316	0.699539	14.6903	0.022	0.924	19.404	0.136463	0.427426	8.97594	-0.0121702	0.850294	17.8562	0.226642	0.159626	3.35214	-0.107872	0.531171	11.1546	-0.159227
440	cg13710279	FGF8 promoter flank	0.212716	0.204877	0.2212	0.194722	0.178397	0.210877	0.0561427	1.179	0.177932	0.156633	0.197377	0.213698	0.066847	0.433742	0.212887	0.201356	0.225037	0.207584	0.0672491	0.415751	0.0288291	0.605412	0.837972	17.5974	0.206606	4.33872	0.0791184	1.66149	-0.0711342	0.104507	2.19464	-0.137	0.555	11.655	-0.0551629	0.749317	15.7357	-0.127633	0.0468689	0.984248	0.00318949	0.984416	20.6727	-0.15344	0.371612	7.80386	-0.160768
441	cg13637654	FGF8 promoter flank	0.253369	0.241677	0.265794	0.253835	0.231356	0.278106	0.971129	20.3937	0.199521	0.17988	0.217277	0.255366	0.0940912	0.473715	0.256377	0.241644	0.273567	0.185864	0.0846	0.453928	2.74873e-05	0.000577234	0.0220163	0.462343	0.000479467	0.0100688	0.859289	18.0451	-0.0327889	0.454735	9.54944	-0.01	0.964	20.244	-0.0360416	0.834694	17.5286	-0.0551695	0.391873	8.22934	0.0624765	0.701734	14.7364	-0.141469	0.410504	8.62058	-0.142866
442	cg05364307	FGF8 promoter flank	0.206582	0.196507	0.217458	0.176307	0.167209	0.18681	3.19229e-05	0.000670381	0.170239	0.155568	0.184856	0.240494	0.0729199	0.541121	0.218971	0.204806	0.234463	0.181215	0.0601648	0.708661	6.6681e-06	0.00014003	0.119605	2.51171	0.477421	10.0258	4.13067e-06	8.67441e-05	-0.0444181	0.311107	6.53326	0.028	0.903	18.963	-0.0287508	0.867802	18.2238	-0.0310384	0.630189	13.234	0.0814259	0.617439	12.9662	-0.139152	0.418289	8.78406	-0.188156
443	cg00651087	FGF8 promoter	0.106365	0.0966546	0.116802	0.0687717	0.0564899	0.0890673	0.000219537	0.00461028	0.0702459	0.060742	0.0795143	0.136685	0.0467901	0.408163	0.115564	0.101322	0.130315	0.131548	0.048438	0.400387	7.88965e-07	1.65683e-05	0.844938	17.7437	0.890995	18.7109	6.28543e-05	0.00131994	-0.043682	0.319201	6.70323	0.04	0.863	18.123	-0.0947812	0.582417	12.2308	-0.0196898	0.760076	15.9616	-0.0273921	0.866756	18.2019	-0.19283	0.259843	5.4567	-0.13018
444	cg20653518	FGF8 promoter	0.115586	0.106445	0.125043	0.0968245	0.0915099	0.102268	0.000615324	0.0129218	0.0828873	0.0728533	0.0942785	0.116441	0.0523102	0.200193	0.128492	0.113717	0.142653	0.130714	0.0485437	0.288152	1.08058e-06	2.26921e-05	0.388883	8.16654	0.0251017	0.527137	5.98626e-05	0.00125711	-0.132393	0.00243811	0.0512002	0.071	0.759	15.939	-0.058602	0.734237	15.419	-0.108465	0.0915907	1.9234	0.0756098	0.642863	13.5001	-0.188968	0.26969	5.66349	-0.228822
445	cg15265222	Upstream of FGF9 intergenic region	0.783718	0.774831	0.79233	0.769721	0.75643	0.78424	0.0990473	4.65522	0.827292	0.809808	0.844257	0.644325	0.339465	0.839599	0.775896	0.762591	0.787471	0.601392	0.239787	0.872677	1.24357e-05	0.00058448	0.34621	16.2718	2.37023e-06	0.000111401	0.521225	24.4976	-0.0733856	0.0939529	4.41579	-0.661039	0.00110402	0.0518891	-0.180227	0.292873	13.765	-0.00637709	0.92122	43.2973	0.194559	0.22897	10.7616	0.183176	0.284913	13.3909	0.0460015
446	cg12261451	Upstream of FGF9 intergenic region	0.555912	0.543921	0.567353	0.504064	0.471909	0.533391	0.00712988	0.335105	0.638093	0.604007	0.67346	0.673088	0.26178	0.873611	0.547442	0.531435	0.563125	0.574909	0.234192	0.814526	3.88342e-05	0.00182521	0.0345689	1.62474	3.37256e-07	1.5851e-05	0.02186	1.02742	-0.0856812	0.0504072	2.36914	-0.509091	0.0184221	0.865839	-0.185633	0.278388	13.0842	-0.0108976	0.865792	40.6922	-0.128518	0.429336	20.1788	0.0682242	0.692577	32.5511	0.113107
447	cg18252616	Upstream of FGF9 intergenic region	0.255052	0.240045	0.270336	0.129027	0.116576	0.142744	1.90467e-28	8.95197e-27	0.270985	0.208541	0.338622	0.257756	0.0858183	0.664977	0.255182	0.234891	0.274877	0.316773	0.0655715	0.898647	0.656102	30.8368	0.276449	12.9931	0.000189795	0.00892037	3.75695e-21	1.76577e-19	-0.235257	5.36919e-08	2.52352e-06	-0.446753	0.0423239	1.98922	-0.238929	0.160497	7.54336	-0.167195	0.00902045	0.423961	0.22045	0.171649	8.06752	0.198494	0.245835	11.5543	-0.167408
448	cg26673436	Upstream of FGF9 intergenic region	0.0950416	0.0835729	0.107289	0.0149605	0.0137094	0.0162865	1.27256e-33	5.98104e-32	0.0883722	0.0455993	0.138935	0.0851354	0.0168305	0.417457	0.0871762	0.0712918	0.102994	0.10762	0.0117635	0.382148	0.960626	45.1494	0.46197	21.7126	0.00409602	0.192513	5.02612e-15	2.36228e-13	-0.132942	0.00233769	0.109871	-0.119481	0.605955	28.4799	-0.220134	0.197022	9.26003	-0.0919491	0.153009	7.19144	0.181051	0.263556	12.3871	0.0610156	0.723711	34.0144	-0.0633114
449	cg18721406	Upstream of FGF9 intergenic region	0.0907275	0.0836666	0.0985057	0.0600828	0.0575183	0.0626099	3.56783e-14	1.67688e-12	0.089485	0.0733265	0.108822	0.112055	0.0576085	0.289174	0.0906777	0.0813128	0.100941	0.145833	0.0574806	0.495591	0.930467	43.732	0.229278	10.7761	0.00388076	0.182395	1.39596e-08	6.561e-07	-0.149963	0.000587094	0.0275934	0.0402597	0.862442	40.5348	0.0172503	0.920459	43.2616	-0.0525244	0.415006	19.5053	0.154784	0.340254	15.9919	0.047757	0.782097	36.7586	-0.237477
450	cg14669514	Upstream of FGF9 intergenic region	0.081613	0.0732337	0.0913107	0.0370611	0.0341095	0.0405067	1.74663e-17	8.20918e-16	0.113526	0.072345	0.163231	0.171323	0.0686148	0.45201	0.0740335	0.0632962	0.0861516	0.171016	0.0680457	0.544977	0.118486	5.56885	0.992359	46.6409	0.00308496	0.144993	7.2421e-09	3.40379e-07	-0.218249	4.7718e-07	2.24275e-05	-0.0701299	0.7626	35.8422	-0.313079	0.0629945	2.96074	-0.157271	0.0141172	0.663511	0.114071	0.483387	22.7192	0.0852159	0.621199	29.1964	-0.100777
451	cg24971349	Upstream of FGF9 intergenic region	0.0122097	0.01197	0.0124857	0.0108382	0.010459	0.0112417	7.14082e-08	3.35619e-06	0.01353	0.0124566	0.0147908	0.0361696	0.00839426	0.289883	0.0120771	0.0117201	0.0124513	0.0234946	0.00853666	0.116622	0.00959611	0.451017	0.371475	17.4593	0.000231854	0.0108971	1.30201e-05	0.000611944	-0.0517295	0.238065	11.1891	-0.115584	0.617837	29.0383	-0.319001	0.0579155	2.72203	-0.119368	0.0631942	2.97013	0.0146341	0.928586	43.6435	0.295553	0.0801069	3.76502	0.189341
452	cg09112333	Upstream of FGF9 intergenic region	0.0819129	0.0804986	0.0833289	0.08916	0.0842476	0.0942341	0.003643	0.171221	0.0907153	0.0846595	0.0972915	0.116882	0.0541401	0.203387	0.0864746	0.0844383	0.08859	0.155736	0.0906461	0.4619	0.165911	7.79782	0.0345232	1.62259	0.705952	33.1797	0.309392	14.5414	-0.0411447	0.348147	16.3629	0.0155844	0.946544	44.4876	-0.321576	0.0558112	2.62312	-0.0516518	0.422811	19.8721	0.0452158	0.781747	36.7421	0.0643625	0.709198	33.3323	0.0672239
453	cg10167561	Upstream of FGF9 intergenic region	0.0325478	0.0318668	0.0332078	0.036484	0.0343732	0.038612	0.000816509	0.0383759	0.0375172	0.0336796	0.0422043	0.103709	0.0464032	0.334081	0.032449	0.0315163	0.0335522	0.126281	0.0545336	0.343496	0.001734	0.0814981	0.382298	17.968	0.653156	30.6983	0.00134318	0.0631296	-0.0382203	0.383505	18.0247	-0.205195	0.372237	17.4952	-0.255664	0.132327	6.21938	-0.000804039	0.990051	46.5324	0.131895	0.417206	19.6087	0.144687	0.399829	18.792	0.0197996
454	cg02761093	Upstream of FGF9 intergenic region	0.0409371	0.0396741	0.042074	0.0574893	0.0531895	0.0616593	1.044e-13	4.9068e-12	0.0504742	0.0466779	0.0546093	0.0838552	0.0436155	0.307125	0.0478522	0.04618	0.0496014	0.0879796	0.0402314	0.327957	0.27413	12.8841	0.826195	38.8312	0.0258148	1.2133	1.07094e-05	0.000503344	-0.0041504	0.924634	43.4578	0.0831169	0.720203	33.8496	0.17585	0.304946	14.3325	0.0231347	0.719727	33.8272	-0.0403377	0.804809	37.826	0.183433	0.284225	13.3586	0.0783686
455	cg19146001	Upstream of FGF9 intergenic region	0.0504928	0.0495092	0.0514387	0.0664373	0.0625374	0.0703536	1.47058e-09	6.91174e-08	0.0567734	0.0532353	0.0608863	0.103831	0.0590117	0.217786	0.0505901	0.0491318	0.0520597	0.101226	0.0592801	0.204182	0.00217022	0.102	0.796355	37.4287	0.00126638	0.0595197	2.13949e-09	1.00556e-07	-0.00204055	0.962904	45.2565	-0.183117	0.426895	20.0641	-0.107621	0.532131	25.0102	0.0130596	0.839497	39.4563	0.0722326	0.657815	30.9173	0.213941	0.210238	9.8812	0.0456459
456	cg25054052	Upstream of FGF9 intergenic region	0.0406988	0.0399051	0.0414836	0.0454244	0.0433213	0.0474286	3.76936e-05	0.0017716	0.0483278	0.0455414	0.0510416	0.100851	0.0556375	0.31579	0.043926	0.0428224	0.0450316	0.0858951	0.0522559	0.233588	0.00375608	0.176536	0.336858	15.8323	0.0846742	3.97969	0.187916	8.83207	0.0158319	0.718194	33.7551	-0.207792	0.366082	17.2058	-0.0144181	0.933486	43.8738	0.0199378	0.757148	35.586	0.146529	0.366936	17.246	0.193602	0.257902	12.1214	-0.0125674
457	cg02259997	Upstream of FGF9 intergenic region	0.0474221	0.046325	0.0484606	0.0579572	0.0546138	0.0611079	8.92089e-09	4.19282e-07	0.057563	0.0535896	0.061197	0.114029	0.0565217	0.359894	0.0507287	0.0492057	0.0521562	0.122152	0.0575476	0.283133	0.00142541	0.0669945	0.700244	32.9115	0.874406	41.0971	0.000102921	0.00483727	-0.00280979	0.948936	44.6	0.0701299	0.7626	35.8422	0.038105	0.825372	38.7925	-0.0222286	0.73027	34.3227	0.0819887	0.615001	28.9051	0.0263886	0.878579	41.2932	0.027269
458	cg05256447	FGF9 promoter	0.0160347	0.0158211	0.0162813	0.0150997	0.0145292	0.0156309	0.0181519	0.853137	0.016763	0.0160239	0.0175695	0.0225677	0.00396256	0.0923437	0.0158853	0.0155104	0.0163201	0.040911	0.00759173	0.393939	0.112098	5.2686	0.271289	12.7506	0.000514239	0.0241692	0.0926489	4.3545	0.00350939	0.936247	44.0036	-0.0948052	0.682707	32.0872	-0.250515	0.140574	6.60696	-0.0432784	0.501915	23.59	0.0332145	0.838774	39.4224	0.0106849	0.950684	44.6821	-0.00260895
459	cg23543263	FGF9 promoter	0.0297918	0.0282975	0.0324549	0.026373	0.0254399	0.0274748	0.363679	17.0929	0.0265382	0.0253046	0.0277701	0.0406962	0.0109629	0.325523	0.0295302	0.0267294	0.0348942	0.0553767	0.0160238	0.432203	0.643388	30.2392	0.541522	25.4515	0.836303	39.3062	0.564818	26.5465	0.00141393	0.974291	45.7917	-0.012987	0.955444	44.9059	-0.241761	0.155449	7.30609	-0.0757587	0.23937	11.2504	0.111632	0.492849	23.1639	0.156658	0.361543	16.9925	0.0214595
460	cg25926358	FGF9 promoter	0.0192927	0.0189866	0.0196274	0.0177439	0.0172293	0.0183055	0.00359566	0.168996	0.0201442	0.0191371	0.0212129	0.0233136	0.0126401	0.0942211	0.018795	0.0184676	0.0191391	0.0374567	0.0127159	0.220779	0.00728741	0.342508	0.200314	9.41477	0.000192482	0.00904664	0.0098967	0.465145	-0.0398715	0.363279	17.0741	0.00649351	0.977714	45.9526	-0.213697	0.210771	9.90622	-0.0862932	0.180004	8.46017	-0.0881967	0.588388	27.6542	0.0453141	0.792994	37.2707	-0.0691843
461	cg10910055	FGF9 promoter	0.0225794	0.0222503	0.0229086	0.0198539	0.0192292	0.0204083	1.59378e-11	7.49075e-10	0.023706	0.0222859	0.0251994	0.071368	0.0265152	0.348607	0.0217184	0.0212627	0.0221843	0.0997778	0.0307367	0.368107	0.00312531	0.146889	0.217206	10.2087	9.02701e-06	0.000424269	3.90107e-06	0.00018335	-0.0616489	0.159584	7.50043	-0.197403	0.391055	18.3796	-0.205201	0.229914	10.806	-0.123423	0.0546807	2.56999	0.0373358	0.819083	38.4969	-0.0417069	0.809156	38.0303	0.134685
462	cg00274399	FGF9 promoter	0.0511542	0.0503046	0.0520589	0.053839	0.0505002	0.0573501	0.0850869	3.99908	0.0535609	0.0504248	0.0569569	0.125744	0.0770025	0.339759	0.0536118	0.0521624	0.0551923	0.138791	0.0666667	0.291209	0.97976	46.0487	0.478565	22.4926	0.910656	42.8008	0.898989	42.2525	0.01111	0.800088	37.6041	-0.281818	0.215846	10.1448	-0.238157	0.161894	7.60903	0.0148475	0.817883	38.4405	0.154409	0.34144	16.0477	-0.20094	0.239946	11.2775	-0.160768
463	cg07032889	FGF9 promoter	0.0534645	0.0494569	0.0585197	0.040483	0.037595	0.0436421	2.21978e-06	0.00010433	0.0647991	0.0454783	0.0962808	0.163482	0.0765252	0.31318	0.0540117	0.0475418	0.0606844	0.237692	0.0908114	0.619887	0.283182	13.3096	0.0147781	0.69457	0.0746912	3.51049	0.00024974	0.0117378	-0.135698	0.00188812	0.0887414	-0.0168831	0.942096	44.2785	-0.236869	0.164242	7.71938	-0.157239	0.014137	0.664438	-0.036773	0.821766	38.623	-0.279848	0.0983213	4.6211	-0.219337
464	cg16178346	FGF9 promoter	0.0597786	0.0562165	0.0640659	0.0700296	0.0648282	0.0752238	0.0916936	4.3096	0.0979394	0.0712094	0.135306	0.184506	0.0819174	0.456604	0.0692554	0.0647225	0.0750564	0.236598	0.097209	0.44866	0.085244	4.00647	0.0702667	3.30254	0.0938078	4.40896	0.898159	42.2135	-0.0549286	0.210239	9.88124	-0.231169	0.313347	14.7273	-0.443615	0.00672814	0.316223	-0.0106048	0.869366	40.8602	0.087242	0.592447	27.845	-0.0437665	0.799918	37.5962	-0.102199
465	cg16604973	FGF9 promoter	0.0730708	0.0682308	0.0780523	0.090202	0.0816072	0.0981897	0.0322596	1.5162	0.123528	0.0900257	0.166517	0.180578	0.0753031	0.357607	0.0839712	0.0782151	0.0903803	0.240388	0.0894016	0.512854	0.0565628	2.65845	0.0364224	1.71185	0.108678	5.10788	0.393769	18.5072	-0.0557575	0.203428	9.56111	0.32987	0.144198	6.77732	-0.36174	0.0301695	1.41797	0.00494137	0.938917	44.1291	0.271857	0.0896998	4.21589	-0.088949	0.605936	28.479	-0.23143
466	cg25806100	FGF9 promoter	0.0444127	0.0430644	0.0460037	0.0374738	0.0349798	0.0400426	0.0036146	0.169886	0.0462889	0.03996	0.0536769	0.0517179	0.00735745	0.272859	0.0433796	0.0412275	0.0458836	0.124604	0.0141216	0.490446	0.396544	18.6376	0.0176611	0.830073	0.0137913	0.648192	0.0297581	1.39863	-0.114374	0.00891089	0.418812	-0.0103896	0.964349	45.3244	-0.220649	0.19595	9.20963	-0.161767	0.0115585	0.54325	0.0282829	0.862464	40.5358	-0.0869567	0.614062	28.8609	-0.144826
467	cg14339038	FGF9 promoter	0.14769	0.141731	0.154273	0.133735	0.121444	0.14705	0.157577	7.40612	0.149567	0.129984	0.171595	0.164962	0.0761937	0.407982	0.149896	0.141378	0.158575	0.226025	0.100343	0.428281	0.97851	45.99	0.0202462	0.95157	0.182447	8.57499	0.11277	5.30018	-0.0418838	0.339549	15.9588	-0.264935	0.245793	11.5523	0.0290937	0.866239	40.7132	-0.09343	0.146474	6.8843	0.011257	0.945037	44.4167	-0.0276759	0.872704	41.0171	-0.250756
468	cg10255858	FGF9 promoter	0.167132	0.154695	0.179678	0.0828681	0.0764252	0.0907067	1.38869e-26	6.52683e-25	0.207955	0.159222	0.259483	0.234165	0.132429	0.46144	0.162803	0.142893	0.181884	0.211636	0.141357	0.59775	0.0841866	3.95677	0.375912	17.6679	2.10377e-05	0.000988774	3.20832e-14	1.50791e-12	-0.196112	6.36806e-06	0.000299299	0.14026	0.544247	25.5796	-0.247425	0.145699	6.84786	-0.196506	0.00208752	0.0981132	0.153471	0.344417	16.1876	-0.220506	0.196247	9.2236	-0.414962
469	cg04223548	FGF9 promoter	0.265198	0.253415	0.278044	0.28156	0.249659	0.314626	0.431593	20.2849	0.308161	0.252346	0.364748	0.278569	0.123863	0.527261	0.267393	0.25186	0.285137	0.238503	0.121185	0.414834	0.0904787	4.2525	0.15474	7.27277	0.409315	19.2378	0.473385	22.2491	0.109291	0.0124714	0.586157	0.377922	0.0911966	4.28624	-0.303296	0.0721495	3.39103	0.185887	0.00363588	0.170886	-0.0146341	0.928586	43.6435	-0.138122	0.421775	19.8234	-0.384492
470	cg09735579	FGF9 promoter	0.451658	0.432481	0.470084	0.341689	0.308522	0.377794	4.60111e-07	2.16252e-05	0.521127	0.441869	0.600866	0.37602	0.132233	0.849468	0.459488	0.431926	0.485374	0.388465	0.215453	0.733634	0.167056	7.85164	0.789927	37.1266	0.00024774	0.0116438	5.15187e-07	2.42138e-05	0.0111744	0.798954	37.5508	-0.193506	0.400659	18.831	-0.194902	0.254658	11.9689	0.115515	0.072267	3.39655	-0.0819887	0.615001	28.9051	-0.140825	0.412658	19.3949	-0.215188
471	cg04677470	FGF9 promoter	0.0331203	0.0322662	0.0339883	0.0390878	0.0375535	0.0408826	9.57991e-09	4.50256e-07	0.041403	0.037855	0.0454469	0.0897789	0.0445856	0.383132	0.0374214	0.0363116	0.0386083	0.0888533	0.0369855	0.451662	0.0197286	0.927245	0.969871	45.584	0.280332	13.1756	0.102294	4.8078	-0.0175979	0.688322	32.3511	-0.241558	0.291471	13.6991	-0.187178	0.274336	12.8938	-0.0318478	0.62129	29.2006	-0.106004	0.515043	24.207	0.207762	0.224023	10.5291	0.0552493
472	cg25277509	FGF9 promoter	0.0152258	0.014934	0.0155082	0.0151135	0.0142269	0.0162505	0.817315	38.4138	0.0160899	0.0149447	0.0172691	0.0242691	0.00845655	0.124058	0.0151826	0.0147748	0.0156044	0.0352067	0.00669627	0.285333	0.140103	6.58482	0.384745	18.083	0.213388	10.0292	0.897163	42.1667	-0.0411335	0.348278	16.3691	-0.118182	0.609905	28.6655	-0.236612	0.164715	7.74159	-0.0209803	0.744878	35.0093	0.243152	0.13057	6.13681	0.0866319	0.615391	28.9234	-0.215662
473	cg09972864	FGF9 promoter	0.0833313	0.0801845	0.0866892	0.08342	0.0785939	0.0882688	0.986336	46.3578	0.090717	0.0820319	0.101374	0.124166	0.0736002	0.271264	0.0881916	0.0831879	0.0941	0.129266	0.0625	0.326667	0.727958	34.214	0.759743	35.7079	0.173681	8.16301	0.200786	9.43695	-0.0894556	0.0410505	1.92937	-0.0103896	0.964349	45.3244	-0.397013	0.0165083	0.775891	-0.129065	0.0444343	2.08841	0.126454	0.436844	20.5317	-0.0478857	0.781524	36.7316	-0.190527
474	cg11654553	FGF9 promoter	0.0360366	0.0346229	0.0377171	0.0342288	0.0319861	0.0362475	0.477373	22.4366	0.0389912	0.0340301	0.0483596	0.0982301	0.0388911	0.308911	0.0381704	0.036775	0.0397997	0.159782	0.0355592	0.492869	0.740535	34.8051	0.0400069	1.88032	0.145852	6.85505	0.00276268	0.129846	-0.159635	0.000250265	0.0117624	-0.171429	0.457477	21.5014	-0.118177	0.492429	23.1442	-0.1187	0.0646973	3.04078	-0.060788	0.709438	33.3436	-0.325674	0.0525873	2.4716	-0.304582
475	cg11942548	FGF9 promoter	0.0515697	0.0484533	0.0554626	0.0445268	0.042693	0.0464509	0.000502247	0.0236056	0.0477511	0.0446682	0.0515248	0.120311	0.0529708	0.325327	0.0554501	0.0501888	0.0629724	0.173282	0.0491968	0.47817	0.378933	17.8098	0.106383	5.00001	0.0774859	3.64184	0.141107	6.63205	-0.0962001	0.0279673	1.31446	-0.284416	0.211464	9.93881	-0.334192	0.046363	2.17906	-0.0798743	0.214724	10.092	0.0463415	0.77645	36.4932	0.0518762	0.763815	35.8993	0.00972198
476	cg14669226	FGF9 promoter	0.0381902	0.035627	0.0413104	0.0337032	0.032142	0.0353707	0.339618	15.9621	0.0487189	0.036679	0.0756865	0.0961759	0.0507614	0.310127	0.0368113	0.0342847	0.0401105	0.136488	0.0526632	0.639456	0.26924	12.6543	0.178664	8.3972	0.0975095	4.58295	0.320525	15.0647	-0.077529	0.0767692	3.60815	-0.416883	0.0601007	2.82473	-0.119464	0.487694	22.9216	-0.0616416	0.338642	15.9162	0.181051	0.263556	12.3871	-0.169273	0.323671	15.2125	-0.127453
477	cg15928068	FGF9 promoter	0.0163567	0.0152537	0.017836	0.0138223	0.0130549	0.014756	0.223838	10.5204	0.0162036	0.0149967	0.0174207	0.0322891	0.0155071	0.164568	0.0169123	0.0147688	0.0200369	0.0331349	0.0124498	0.107245	0.837997	39.3858	0.9188	43.1836	0.00175201	0.0823444	0.293766	13.807	-0.115202	0.00842571	0.396008	0.136364	0.555595	26.113	-0.26828	0.113643	5.34121	-0.142031	0.0268379	1.26138	0.170356	0.293272	13.7838	-0.166828	0.330813	15.5482	-0.119035
478	cg03688324	FGF9 CTCF	0.595218	0.580849	0.609107	0.732324	0.710875	0.753912	5.55073e-18	2.60884e-16	0.591426	0.536876	0.650503	0.520772	0.240901	0.810572	0.601554	0.580685	0.618748	0.475613	0.200913	0.768777	0.713673	33.5426	0.326081	15.3258	3.18418e-05	0.00149656	1.44256e-15	6.78003e-14	0.179522	3.70194e-05	0.00173991	-0.111688	0.629811	29.6011	0.308187	0.0674501	3.17015	0.131042	0.0412496	1.93873	0.356473	0.0239591	1.12608	0.0576688	0.73832	34.701	-0.258818
479	cg26955980	FGF9 gene body	0.774729	0.762172	0.786845	0.869347	0.859297	0.878969	1.67599e-25	7.87716e-24	0.748435	0.681975	0.808385	0.549626	0.251219	0.775957	0.786013	0.766482	0.802902	0.516357	0.282555	0.836106	0.157933	7.42287	0.497065	23.3621	0.000661256	0.031079	2.22178e-14	1.04424e-12	0.116077	0.00793841	0.373105	-0.296104	0.192476	9.04638	0.30793	0.0676913	3.18149	0.123071	0.0553805	2.60288	0.207692	0.198448	9.32707	0.104267	0.545061	25.6179	0.147727
480	cg10194039	FGF9 gene body	0.860739	0.850123	0.870307	0.912659	0.903891	0.920918	3.89625e-13	1.83124e-11	0.877597	0.839445	0.906705	0.744508	0.452116	0.921858	0.868864	0.853558	0.882491	0.705468	0.280654	0.859167	0.654354	30.7547	0.361954	17.0118	0.0605351	2.84515	3.0104e-07	1.41489e-05	0.0546688	0.212407	9.98313	-0.37013	0.0986265	4.63545	-0.00952626	0.956026	44.9332	0.0628807	0.329002	15.4631	-0.0409006	0.802139	37.7005	0.226813	0.183431	8.62123	0.0569091
481	cg26585320	FGF9 gene body	0.84539	0.836854	0.853572	0.888554	0.880034	0.896202	5.14033e-12	2.41596e-10	0.849111	0.822227	0.872958	0.717012	0.349246	0.880563	0.845242	0.83111	0.858268	0.651713	0.243017	0.852351	0.832697	39.1367	0.120318	5.65495	0.00485577	0.228221	8.48549e-08	3.98818e-06	0.0711973	0.104199	4.89733	0.153247	0.507204	23.8386	0.0429969	0.803367	37.7583	0.0484565	0.452106	21.249	0.000187617	0.999083	46.9569	0.174809	0.307864	14.4696	0.164325
482	cg22356541	FGF9 gene body	0.762747	0.751562	0.774761	0.879665	0.868967	0.890166	3.08981e-35	1.45221e-33	0.761782	0.707423	0.810562	0.494418	0.269231	0.793693	0.796362	0.778764	0.810488	0.459904	0.266216	0.789307	0.142957	6.71899	0.411419	19.3367	8.88592e-05	0.00417638	6.82455e-16	3.20754e-14	0.167494	0.000120647	0.00567042	0.0519481	0.823046	38.6831	0.341143	0.0417344	1.96152	0.1243	0.0529705	2.48961	-0.0110694	0.945952	44.4597	0.179185	0.295717	13.8987	0.167526
483	cg14597930	FGF9 gene body	0.629129	0.615938	0.642299	0.815711	0.802263	0.829156	2.16821e-46	1.01906e-44	0.726389	0.67988	0.774736	0.561297	0.195022	0.777487	0.613193	0.595668	0.629344	0.448462	0.0745973	0.762305	4.77369e-06	0.000224363	0.0255689	1.20174	0.00103004	0.0484117	5.87324e-47	2.76042e-45	0.139896	0.00135361	0.0636195	0.436364	0.0479694	2.25456	-0.152163	0.375655	17.6558	0.15371	0.016484	0.774747	0.0849906	0.602069	28.2972	0.100792	0.558615	26.2549	0.0643784
484	cg12851161	FGF9 gene body	0.745777	0.733203	0.757643	0.877841	0.869363	0.886135	2.59938e-47	1.22171e-45	0.822439	0.786987	0.852338	0.681173	0.304824	0.837636	0.748106	0.730263	0.765964	0.601946	0.25315	0.836154	0.000287901	0.0135313	0.0802614	3.77229	0.0031294	0.147082	4.6062e-31	2.16491e-29	0.163195	0.000180561	0.00848637	-0.166234	0.471422	22.1568	0.0756952	0.660826	31.0588	0.172939	0.00688539	0.323613	0.0452158	0.781747	36.7421	-0.0422218	0.806844	37.9217	-0.179501
485	cg03043711	FGF9 gene body	0.762477	0.750607	0.773571	0.873744	0.866794	0.88143	6.59134e-43	3.09793e-41	0.80411	0.758355	0.839317	0.672799	0.259906	0.836095	0.765312	0.748313	0.78298	0.59041	0.183358	0.816095	0.102423	4.8139	0.0708281	3.32892	0.00125817	0.0591341	2.14442e-25	1.00788e-23	0.0755717	0.0845386	3.97331	-0.279221	0.220289	10.3536	-0.0620494	0.719218	33.8032	0.0868337	0.177281	8.33222	0.0138837	0.932239	43.8153	0.0187938	0.913367	42.9282	-0.190883
486	cg13574449	FGF9 gene body	0.851052	0.839176	0.861832	0.940132	0.935773	0.944225	1.04651e-41	4.91858e-40	0.886639	0.850508	0.917316	0.808697	0.417067	0.922988	0.852197	0.836425	0.866186	0.706379	0.321755	0.904615	0.11098	5.21604	0.0304037	1.42897	0.00506743	0.238169	7.69475e-23	3.61653e-21	0.0841225	0.0547604	2.57374	-0.0246753	0.915449	43.0261	0.354531	0.0338735	1.59205	0.0818137	0.203763	9.57684	0.0463415	0.77645	36.4932	-0.0803244	0.641436	30.1475	-0.121406
487	cg10195894	FGF9 gene body	0.90524	0.898424	0.910841	0.930916	0.925704	0.935629	5.9252e-10	2.78484e-08	0.91785	0.896665	0.92978	0.775928	0.402546	0.896434	0.911532	0.903421	0.918574	0.72841	0.442066	0.883869	0.548735	25.7905	0.248626	11.6854	0.0989533	4.65081	3.96421e-05	0.00186318	-0.0447491	0.307512	14.4531	0.246753	0.280896	13.2021	-0.16967	0.32252	15.1585	-0.0819082	0.203239	9.55222	-0.0478424	0.769404	36.162	0.276887	0.102083	4.79792	0.145474
488	cg00923890	FGF9 gene body	0.840199	0.829477	0.849966	0.913372	0.907625	0.919082	1.16075e-28	5.45554e-27	0.866548	0.838284	0.890784	0.660567	0.197479	0.889241	0.831527	0.81627	0.846419	0.588553	0.147611	0.86682	0.0260014	1.22207	0.242672	11.4056	0.00135118	0.0635055	1.32099e-19	6.20863e-18	0.00827147	0.85046	39.9716	0.132468	0.567049	26.6513	0.108393	0.529175	24.8712	0.00307894	0.961917	45.2101	-0.181051	0.263556	12.3871	-0.0639763	0.710868	33.4108	0.0495584
489	cg00380692	FGF9 gene body	0.835777	0.826506	0.845132	0.912924	0.905856	0.92035	5.6625e-32	2.66137e-30	0.860107	0.835668	0.882465	0.760693	0.606562	0.921063	0.846734	0.835756	0.857965	0.753408	0.306157	0.919836	0.394314	18.5328	0.849069	39.9063	0.000165316	0.00776987	1.11923e-19	5.2604e-18	0.154	0.000407993	0.0191757	0.0467532	0.840511	39.504	0.402678	0.0148968	0.700152	0.115828	0.0714907	3.36006	-0.0900563	0.580517	27.2843	0.183304	0.284569	13.3748	0.337424
490	cg14429128	FGF9 gene body	0.90753	0.901589	0.912437	0.93484	0.929802	0.93942	1.20647e-12	5.67043e-11	0.927155	0.917051	0.934794	0.722247	0.382096	0.925097	0.918813	0.913601	0.92342	0.63246	0.293694	0.902726	0.206508	9.70588	0.0953692	4.48235	0.114286	5.37145	7.84614e-06	0.000368768	-0.0298939	0.495549	23.2908	0.206494	0.369152	17.3502	-0.134655	0.433631	20.3807	0.0225482	0.726546	34.1476	-0.0463415	0.77645	36.4932	0.0350132	0.839348	39.4494	0.054775
491	cg04090904	FGF9 gene body	0.91676	0.912553	0.920518	0.939409	0.935692	0.942976	1.62553e-14	7.64e-13	0.93175	0.926088	0.937571	0.721123	0.289941	0.927926	0.928487	0.924214	0.93219	0.633712	0.305322	0.929701	0.529704	24.8961	0.112559	5.29027	0.0202	0.949401	0.0132531	0.622896	0.00998592	0.819949	38.5376	0.201299	0.381581	17.9343	-0.045829	0.790694	37.1626	0.079891	0.214628	10.0875	0.0123827	0.939551	44.1589	0.0807106	0.639829	30.072	0.0165985
492	cg04239786	FGF10 gene body	0.737144	0.721355	0.751855	0.933975	0.926838	0.939794	5.6698e-86	9.07169e-85	0.828305	0.787979	0.864447	0.710751	0.299111	0.884764	0.715871	0.694048	0.737158	0.615613	0.238532	0.869759	5.29147e-06	8.46636e-05	0.0626908	1.00305	5.02874e-06	8.04598e-05	4.38231e-51	7.0117e-50	0.0698494	0.110938	1.775	0.0909091	0.695131	11.1221	0.180837	0.291214	4.65943	0.210518	0.000960609	0.0153697	0.165103	0.30863	4.93808	0.0377164	0.827126	13.234	-0.244472
493	cg16204420	FGF10 ehancer	0.272663	0.262639	0.284251	0.457405	0.418965	0.499302	6.03074e-21	9.64919e-20	0.270676	0.216343	0.327849	0.331729	0.191304	0.621018	0.267781	0.253405	0.282117	0.359453	0.169965	0.621359	0.917322	14.6771	0.38286	6.12577	1.55679e-07	2.49086e-06	1.59447e-20	2.55115e-19	0.16123	0.000216393	0.00346229	0.394805	0.0765268	1.22443	0.0284566	0.869143	13.9063	0.221279	0.000511275	0.0081804	0.125891	0.438904	7.02247	0.0908798	0.598105	9.56967	-0.276365
494	cg25021530	FGF10 CTCF	0.309413	0.300027	0.319167	0.541039	0.513883	0.567826	1.17357e-36	1.87772e-35	0.31884	0.270559	0.367508	0.355204	0.206769	0.704925	0.308057	0.295001	0.320197	0.378413	0.16234	0.687006	0.684643	10.9543	0.513957	8.22331	2.94312e-10	4.70899e-09	1.82191e-38	2.91506e-37	0.269604	3.81836e-10	6.10938e-09	0.184416	0.423566	6.77706	0.309481	0.0662481	1.05997	0.334595	9.1044e-08	1.4567e-06	0.183114	0.25806	4.12896	0.22012	0.197051	3.15282	-0.21661
495	cg22574802	FGF10 promoter	0.280099	0.263874	0.295148	0.0837656	0.0712563	0.0985029	7.56407e-47	1.21025e-45	0.4095	0.344531	0.47357	0.312162	0.081295	0.633312	0.263582	0.241511	0.283857	0.194766	0.0458742	0.544582	6.32967e-06	0.000101275	0.00403076	0.0644922	1.24429e-11	1.99086e-10	1.56991e-32	2.51186e-31	-0.154838	0.000384366	0.00614985	-0.385714	0.0841882	1.34701	-0.00786817	0.963674	15.4188	-0.221435	0.000506488	0.00810381	0.123827	0.446504	7.14406	0.220763	0.195712	3.13139	-0.0889205
496	cg00167491	FGF10 promoter	0.114159	0.104606	0.123184	0.0606656	0.0557201	0.0657021	7.06069e-22	1.12971e-20	0.173574	0.135326	0.212857	0.246847	0.0568235	0.624224	0.114854	0.103922	0.127216	0.136994	0.0438914	0.39306	0.00853735	0.136598	0.0023863	0.0381808	3.32567e-06	5.32107e-05	2.0327e-15	3.25232e-14	-0.00561436	0.898175	14.3708	0.215584	0.347968	5.56748	0.20431	0.231987	3.71179	-0.121799	0.0579686	0.927498	0.250657	0.118749	1.89999	0.446804	0.00629839	0.100774	-0.0347383
497	cg02443428	FGF10 promoter	0.26172	0.246205	0.277197	0.0858561	0.0761435	0.0964342	1.74133e-53	2.78613e-52	0.362266	0.297361	0.43188	0.382527	0.0973297	0.849581	0.256591	0.23464	0.277887	0.245551	0.0871056	0.710245	0.00137353	0.0219765	0.00854963	0.136794	2.6751e-09	4.28015e-08	1.19774e-32	1.91638e-31	-0.140422	0.00129749	0.0207598	-0.197403	0.391055	6.25688	-0.146873	0.392671	6.28273	-0.123782	0.0539748	0.863596	0.1803	0.265574	4.24918	0.0563815	0.743963	11.9034	0.0132788
498	cg14654926	FGF10 promoter	0.263608	0.251139	0.27622	0.114467	0.103234	0.127509	2.8293e-38	4.52688e-37	0.39682	0.346377	0.44765	0.330736	0.127023	0.744589	0.252634	0.237602	0.267781	0.226502	0.0598291	0.606353	1.22324e-09	1.95719e-08	0.0102111	0.163377	7.76353e-13	1.24217e-11	6.75063e-31	1.0801e-29	-0.121742	0.00534988	0.0855981	-0.31039	0.170877	2.73403	-0.18818	0.271728	4.34766	-0.221567	0.000502494	0.0080399	0.108443	0.505365	8.08584	0.228744	0.179628	2.87405	0.0575019
499	cg25103492	FGF10 promoter	0.330245	0.3137	0.345657	0.106945	0.0955496	0.119933	6.30283e-60	1.00845e-58	0.476128	0.417017	0.52759	0.441078	0.114511	0.913125	0.316733	0.293443	0.338462	0.281861	0.0658469	0.633311	8.94031e-07	1.43045e-05	0.0150201	0.240322	3.01833e-15	4.82933e-14	3.17353e-41	5.07765e-40	-0.134499	0.00207295	0.0331673	-0.27013	0.236308	3.78092	-0.296368	0.0792383	1.26781	-0.199476	0.00177828	0.0284525	0.152908	0.346211	5.53937	0.0787797	0.647881	10.3661	-0.0124489
500	cg00272200	FGF10 promoter	0.362921	0.344704	0.381462	0.116228	0.103262	0.131521	7.89571e-59	1.26331e-57	0.56089	0.48928	0.625018	0.530466	0.209394	0.883972	0.325757	0.299996	0.350294	0.321676	0.176186	0.752349	3.16681e-10	5.06689e-09	0.000181061	0.00289698	2.21155e-15	3.53848e-14	1.05754e-34	1.69206e-33	-0.142017	0.00114016	0.0182426	0.233766	0.307788	4.9246	-0.0917953	0.594407	9.51051	-0.158396	0.0134344	0.214951	0.0444653	0.785283	12.5645	0.0957714	0.578465	9.25544	-0.102199
501	cg09792008	FGF10 promoter	0.266886	0.246701	0.286784	0.0638949	0.0589272	0.0692688	9.51597e-68	1.52256e-66	0.491239	0.407557	0.569436	0.473179	0.0940626	0.93337	0.225409	0.199713	0.250639	0.25845	0.112496	0.677772	9.64671e-12	1.54347e-10	0.000449744	0.00719591	2.25394e-12	3.6063e-11	4.34192e-27	6.94708e-26	-0.191469	1.05836e-05	0.000169337	-0.114286	0.621818	9.94909	-0.136775	0.426359	6.82175	-0.239693	0.000161735	0.00258776	0.176735	0.275297	4.40476	0.164639	0.337286	5.39657	-0.14085
502	cg16384588	FGF10 promoter	0.324041	0.308999	0.338745	0.128731	0.117955	0.142143	4.04198e-55	6.46717e-54	0.466397	0.406296	0.518415	0.437557	0.14008	0.852319	0.310592	0.290064	0.330435	0.266081	0.0847802	0.673429	2.97968e-07	4.76748e-06	0.00491951	0.0787121	1.60101e-13	2.56162e-12	1.23572e-37	1.97715e-36	-0.147345	0.000733271	0.0117323	-0.314286	0.165288	2.64461	-0.197885	0.247318	3.95708	-0.222139	0.000485499	0.00776798	0.15197	0.349213	5.5874	0.0693828	0.687618	11.0019	0.00533523
503	cg08976810	FGF10 promoter	0.295799	0.277744	0.312914	0.0906233	0.0781946	0.106966	6.11655e-48	9.78648e-47	0.497752	0.426789	0.568019	0.394421	0.094843	0.636007	0.261684	0.239343	0.283862	0.269581	0.0863251	0.664814	4.4477e-07	7.11632e-06	0.00405212	0.0648339	8.3437e-13	1.33499e-11	8.07955e-30	1.29273e-28	-0.168939	0.000105124	0.00168198	-0.372727	0.0961022	1.53764	-0.288106	0.0883859	1.41418	-0.21395	0.000788197	0.0126112	0.159662	0.325064	5.20103	0.0427367	0.804534	12.8725	0.0366352
504	cg20387341	FGF10 promoter	0.300573	0.284977	0.315115	0.0934548	0.0819574	0.10585	1.34671e-56	2.15474e-55	0.488629	0.428685	0.546734	0.490222	0.0848123	0.842535	0.286169	0.265177	0.304642	0.311591	0.0840137	0.945135	9.48765e-12	1.51802e-10	0.00364701	0.0583522	1.60301e-15	2.56482e-14	9.50171e-42	1.52027e-40	-0.227121	1.55979e-07	2.49567e-06	-0.253247	0.268018	4.28829	-0.15356	0.371233	5.93973	-0.330103	1.38172e-07	2.21075e-06	0.149343	0.357703	5.72324	0.217931	0.201654	3.22646	-0.102318
505	cg06850283	FGF10 promoter	0.463529	0.446037	0.479846	0.171911	0.141213	0.203826	7.65082e-26	1.22413e-24	0.622703	0.588733	0.656368	0.529656	0.0956408	0.938232	0.449294	0.42506	0.471045	0.335791	0.0626378	0.7554	6.17657e-12	9.88251e-11	0.00287603	0.0460165	3.06558e-31	4.90493e-30	3.86035e-25	6.17656e-24	-0.179256	3.80321e-05	0.000608513	-0.133766	0.563219	9.01151	-0.34161	0.0414376	0.663002	-0.2589	4.40941e-05	0.000705506	0.0611632	0.707724	11.3236	0.0149321	0.93112	14.8979	0.120932
506	cg13996155	FGF10 promoter	0.326881	0.311076	0.342412	0.0595338	0.0453772	0.0775812	2.40009e-53	3.84014e-52	0.497711	0.464263	0.532868	0.376648	0.0289168	0.871715	0.3078	0.283005	0.328608	0.245085	0.0173319	0.92803	1.9207e-13	3.07312e-12	0.0454998	0.727996	2.70563e-28	4.32901e-27	4.99422e-44	7.99076e-43	-0.145696	0.000841959	0.0134713	-0.118182	0.609905	9.75848	-0.290467	0.0856932	1.37109	-0.197883	0.00193855	0.0310168	0.178612	0.270151	4.32242	0.0903649	0.600189	9.60302	0.00497955
507	cg16536718	FGF10 promoter	0.2929	0.278695	0.308411	0.224601	0.202082	0.250824	1.41664e-05	0.000226662	0.491528	0.434261	0.547339	0.48731	0.242644	0.771903	0.271787	0.250615	0.292578	0.365747	0.115566	0.579393	9.45549e-13	1.51288e-11	0.00381646	0.0610634	3.87611e-11	6.20177e-10	0.00481523	0.0770437	-0.0451245	0.303468	4.85548	0.0491245	0.023415	0.374639	-0.0460288	0.789802	12.6368	0.0144358	0.822849	13.1656	0.14334	0.377571	6.04113	0.170046	0.321435	5.14297	-0.139902
508	cg19056772	FGF11 promoter	0.36418	0.343578	0.384596	0.267471	0.217414	0.313066	0.000572299	0.00915678	0.342541	0.270475	0.417324	0.2923	0.0387767	0.746075	0.378558	0.351666	0.407152	0.199486	0.0322908	0.597438	0.379149	6.06639	0.0705636	1.12902	0.0906141	1.44983	0.000208907	0.00334252	-0.578093	7.0938e-48	1.13501e-46	-0.250649	0.273124	4.36998	-0.584556	0.000181331	0.0029013	-0.640468	1.86814e-29	2.98903e-28	-0.738274	5.41576e-08	8.66521e-07	-0.110575	0.520868	8.33389	-0.289169
509	cg25563256	FGF11 promoter	0.362217	0.342573	0.380299	0.273546	0.229798	0.312517	0.000430809	0.00689294	0.338302	0.274387	0.403634	0.306208	0.051004	0.711729	0.37383	0.348768	0.401191	0.243595	0.0546355	0.605042	0.314986	5.03978	0.234814	3.75702	0.0953697	1.52592	0.000186541	0.00298466	-0.560229	1.82569e-44	2.9211e-43	-0.290909	0.200768	3.21228	-0.538996	0.000694466	0.0111115	-0.619085	4.19408e-27	6.71053e-26	-0.750094	2.52302e-08	4.03684e-07	-0.159748	0.352032	5.63251	-0.293319
510	cg13194425	FGF11 promoter	0.450806	0.431547	0.468344	0.385184	0.341374	0.429062	0.00901074	0.144172	0.434313	0.366768	0.506257	0.385775	0.122798	0.694788	0.466511	0.439688	0.494311	0.304015	0.0901099	0.63259	0.41033	6.56527	0.0880781	1.40925	0.24959	3.99343	0.00280445	0.0448711	-0.623468	1.48384e-57	2.37414e-56	-0.416883	0.0601007	0.961611	-0.636551	3.00093e-05	0.000480149	-0.698409	7.15359e-37	1.14458e-35	-0.74728	3.0377e-08	4.86031e-07	-0.127052	0.460268	7.36428	-0.255854
511	cg06462874	FGF11 promoter	0.305619	0.295951	0.315615	0.326924	0.284443	0.364603	0.418917	6.70268	0.318939	0.28455	0.354911	0.376356	0.231121	0.641026	0.307462	0.292801	0.323265	0.322812	0.206229	0.496145	0.585484	9.36774	0.0398975	0.63836	0.774398	12.3904	0.466362	7.46179	-0.573592	5.37072e-47	8.59315e-46	-0.489359	0.023415	0.374639	-0.571171	0.000274579	0.00439326	-0.620414	3.03227e-27	4.85163e-26	-0.563602	0.000152573	0.00244117	-0.0276759	0.872704	13.9633	-0.149624
512	cg01557754	FGF11 promoter	0.440949	0.431116	0.450204	0.424142	0.387961	0.458326	0.366611	5.86578	0.450347	0.412461	0.487616	0.409712	0.0973072	0.645677	0.453964	0.438934	0.469336	0.362508	0.10703	0.86941	0.859012	13.7442	0.340105	5.44167	0.358764	5.74022	0.128237	2.0518	-0.601813	9.65131e-53	1.54421e-51	-0.503813	0.0198574	0.317718	-0.70888	1.30766e-06	2.09226e-05	-0.651263	1.02837e-30	1.6454e-29	-0.707505	3.31391e-07	5.30225e-06	-0.185879	0.277741	4.44386	-0.281582
513	cg00795277	FGF11 promoter	0.0785315	0.0739097	0.0838255	0.0697686	0.0560028	0.0849169	0.473489	7.57583	0.0849048	0.0752687	0.0953098	0.122693	0.0347981	0.254271	0.0817579	0.0752466	0.0896629	0.137874	0.0559917	0.387426	0.753517	12.0563	0.45328	7.25249	0.0839829	1.34373	0.35817	5.73071	-0.204534	2.45589e-06	3.92943e-05	0.215584	0.347968	5.56748	-0.23758	0.162942	2.60707	-0.252435	6.90839e-05	0.00110534	-0.529268	0.000445498	0.00712797	-0.36249	0.0298045	0.476873	-0.284664
514	cg15068733	FGF11 promoter	0.121346	0.114684	0.129575	0.120624	0.0932375	0.146638	0.969412	15.5106	0.114278	0.0990587	0.130292	0.165478	0.065026	0.330975	0.121235	0.111669	0.132653	0.198391	0.0762861	0.434783	0.635265	10.1642	0.236694	3.78711	0.667947	10.6871	0.974591	15.5935	-0.349336	1.98943e-16	3.18308e-15	-0.280519	0.21806	3.48896	-0.477477	0.00323153	0.0517044	-0.39541	1.61014e-10	2.57622e-09	-0.733959	7.0863e-08	1.13381e-06	-0.258351	0.128169	2.05071	-0.274349
515	cg27579532	FGF11 promoter	0.0440435	0.0396788	0.0491025	0.0381337	0.0269425	0.0522733	0.632778	10.1244	0.0382711	0.0319017	0.0465866	0.084255	0.0167061	0.618113	0.0442968	0.0380799	0.0518402	0.0571916	0.0222632	0.204583	0.518403	8.29445	0.317677	5.08284	0.984217	15.7475	0.613765	9.82023	-0.261301	1.35004e-09	2.16006e-08	-0.155844	0.499944	7.99911	-0.292921	0.0829605	1.32737	-0.297052	2.43451e-06	3.89522e-05	-0.560413	0.000169382	0.00271011	-0.223467	0.190155	3.04248	-0.204517
516	cg06774612	FGF11 promoter	0.0624892	0.0574421	0.0685017	0.0536269	0.0506891	0.0570734	0.53014	8.48224	0.0589792	0.0531391	0.0662706	0.114185	0.0808511	0.217054	0.0678287	0.0601215	0.0778036	0.125027	0.066242	0.39375	0.451246	7.21994	0.540434	8.64694	0.168921	2.70274	0.353233	5.65172	-0.0599468	0.171446	2.74314	-0.149351	0.518188	8.291	-0.26538	0.117752	1.88403	0.02432	0.706015	11.2962	-0.0831144	0.610138	9.7622	-0.332239	0.0477347	0.763755	-0.0647341
517	cg04293888	FGF11 promoter	0.106136	0.0938986	0.119908	0.0228152	0.0187572	0.0280916	4.24044e-28	6.7847e-27	0.0720392	0.0412539	0.114752	0.0769617	0.0222998	0.407581	0.120075	0.100209	0.142007	0.128571	0.0168136	0.597015	0.0258581	0.413729	0.199893	3.19828	0.0114223	0.182756	1.40863e-17	2.25381e-16	0.0294616	0.501806	8.0289	-0.0025974	0.991085	15.8574	0.00669241	0.9691	15.5056	-0.0500284	0.437554	7.00087	0.27955	0.0806405	1.29025	-0.0903649	0.600189	9.60302	0.0212224
518	cg04635736	FGF11 promoter	0.173222	0.160956	0.186334	0.0959608	0.0849737	0.107412	3.8183e-15	6.10928e-14	0.149326	0.116003	0.188672	0.146941	0.0684482	0.374291	0.192582	0.174221	0.211721	0.171912	0.058771	0.556059	0.0387913	0.620661	0.491503	7.86404	0.00708443	0.113351	2.03305e-15	3.25288e-14	0.0244473	0.577322	9.23716	0.0519481	0.823046	13.1687	-0.106049	0.538173	8.61078	-0.0274529	0.670238	10.7238	0.239024	0.137434	2.19895	0.0144172	0.93349	14.9358	0.149031
519	cg11731868	FGF11 promoter	0.206385	0.192504	0.221793	0.102186	0.0890737	0.115898	2.40998e-17	3.85597e-16	0.208598	0.159011	0.260704	0.294442	0.104495	0.766683	0.222257	0.200027	0.244316	0.29315	0.115156	0.820616	0.664758	10.6361	0.98126	15.7002	0.000229979	0.00367966	2.84377e-16	4.55003e-15	0.0122422	0.780214	12.4834	0.166234	0.471422	7.54275	-0.0797941	0.643646	10.2983	-0.0132832	0.836786	13.3886	0.0968105	0.552334	8.83734	-0.136835	0.426156	6.8185	0.00912917
520	cg05513300	FGF11 promoter	0.611458	0.604534	0.617946	0.613627	0.601141	0.626121	0.756012	12.0962	0.590615	0.566717	0.614154	0.589937	0.205982	0.746227	0.62643	0.618718	0.634787	0.611985	0.319066	0.859646	0.00294258	0.0470813	0.536364	8.58182	0.0990057	1.58409	0.0921136	1.47382	0.0958332	0.0285734	0.457174	-0.136364	0.555595	8.88953	0.103218	0.549138	8.78621	0.161366	0.0117686	0.188297	-0.122514	0.451377	7.22204	0.213555	0.211082	3.37732	0.0512182
521	cg08878802	FGF11 gene body	0.843326	0.837268	0.849175	0.903792	0.895359	0.912009	1.30212e-15	2.0834e-14	0.837923	0.812602	0.858511	0.700311	0.424424	0.858152	0.84968	0.842468	0.856845	0.709525	0.333932	0.879702	0.28217	4.51472	0.808203	12.9313	0.000202916	0.00324665	4.24086e-14	6.78538e-13	-0.127062	0.00363923	0.0582277	-0.315584	0.163454	2.61526	-0.0162162	0.925213	14.8034	-0.127169	0.0476814	0.762903	-0.172608	0.286844	4.5895	0.077235	0.654352	10.4696	0.0136345
522	cg17788227	FGF11 gene body	0.594029	0.582063	0.606728	0.821407	0.78173	0.854064	3.3891e-11	5.42255e-10	0.598217	0.547729	0.652502	0.561234	0.252852	0.784325	0.597132	0.579068	0.613529	0.537616	0.175318	0.77252	0.966103	15.4577	0.61825	9.892	1.59934e-08	2.55894e-07	1.4532e-11	2.32512e-10	-0.286591	2.51287e-11	4.02059e-10	-0.536591	0.0119433	0.191092	-0.439382	0.00733711	0.117394	-0.323722	2.47064e-07	3.95303e-06	-0.0733583	0.652816	10.4451	-0.0599858	0.728196	11.6511	-0.171794
523	cg05305893	FGF11 gene body	0.698509	0.676648	0.720084	0.699515	0.574314	0.816922	0.985641	15.7703	0.678325	0.591998	0.766065	0.586025	0.23579	0.847463	0.695349	0.660861	0.726538	0.471608	0.211538	0.881032	0.707252	11.316	0.0845626	1.353	0.777244	12.4359	0.942637	15.0822	-0.093347	0.0329843	0.527748	0.225974	0.324648	5.19436	-0.302188	0.0732484	1.17197	-0.0739904	0.250546	4.00873	-0.258349	0.107488	1.7198	-0.0127438	0.941196	15.0591	-0.149268
524	cg03905500	FGF12 promoter flank	0.717359	0.701754	0.732097	0.874414	0.864248	0.884271	1.38066e-48	7.3175e-47	0.796482	0.754317	0.839084	0.66305	0.202027	0.842579	0.710078	0.687696	0.73205	0.526033	0.29745	0.808937	0.000491343	0.0260412	0.0064813	0.343509	0.000728051	0.0385867	6.30852e-33	3.34352e-31	0.0992654	0.0233221	1.23607	-0.197403	0.391055	20.7259	0.30991	0.0658538	3.49025	0.0816084	0.204903	10.8599	0.263977	0.0997758	5.28812	0.0202098	0.906867	48.0639	-0.0655641
525	cg01526748	FGF12 enhancer	0.661993	0.648509	0.675658	0.772613	0.750638	0.793089	9.87465e-14	5.23357e-12	0.779433	0.733234	0.816964	0.690754	0.375591	0.850292	0.65432	0.634851	0.673869	0.56624	0.0937136	0.835247	9.18966e-07	4.87052e-05	0.0166453	0.882203	0.766996	40.6508	2.46052e-13	1.30408e-11	0.299848	2.63535e-12	1.39673e-10	-0.185714	0.420251	22.2733	0.285199	0.0917908	4.86491	0.368337	3.18608e-09	1.68862e-07	0.148218	0.361379	19.1531	0.24432	0.150987	8.00233	0.00984054
526	cg16503628	FGF12 enhancer	0.288144	0.276735	0.299725	0.38873	0.348024	0.428467	3.70016e-07	1.96108e-05	0.205907	0.172371	0.245721	0.235948	0.122559	0.461968	0.302901	0.287199	0.318615	0.312156	0.147745	0.568383	1.10169e-05	0.000583894	0.0185874	0.985134	2.24937e-08	1.19216e-06	1.93695e-05	0.00102658	-0.25667	2.67931e-09	1.42003e-07	-0.136364	0.555595	29.4466	0.0924067	0.591943	31.373	-0.351463	1.78966e-08	9.48518e-07	-0.0574109	0.724932	38.4214	0.012615	0.941789	49.9148	0.0563163
527	cg27303538	FGF12 gene body	0.68214	0.664494	0.697631	0.794483	0.774249	0.813572	5.25351e-15	2.78436e-13	0.722844	0.667261	0.783465	0.520973	0.183888	0.822829	0.683299	0.658531	0.706877	0.44991	0.257198	0.741416	0.222004	11.7662	0.112708	5.97352	0.022628	1.19928	7.40578e-12	3.92507e-10	0.14614	0.00081133	0.0430005	0.250649	0.273124	14.4755	0.0427284	0.804571	42.6423	0.166758	0.00920475	0.487852	0.0878049	0.590053	31.2728	0.112248	0.51454	27.2706	-0.0627186
528	cg26328626	FGF12 enhancer	0.434991	0.422972	0.447303	0.63523	0.614953	0.655446	8.45645e-28	4.48192e-26	0.498868	0.444603	0.555163	0.515265	0.0938575	0.727382	0.418747	0.404039	0.434215	0.436777	0.109088	0.916074	0.00649213	0.344083	0.167269	8.86524	2.26716e-05	0.0012016	4.16954e-31	2.20986e-29	0.341659	9.73362e-16	5.15882e-14	-0.0675325	0.771162	40.8716	0.347748	0.0376901	1.99757	0.358629	8.70599e-09	4.61417e-07	0.130019	0.42392	22.4678	0.147905	0.389315	20.6337	-0.0981682
529	cg24346204	FGF12 gene body	0.737043	0.724693	0.748671	0.869149	0.861028	0.877155	1.8855e-51	9.99314e-50	0.761657	0.71645	0.801595	0.768848	0.646511	0.876054	0.731682	0.715818	0.748879	0.678251	0.227041	0.896983	0.199513	10.5742	0.0329353	1.74557	2.08097e-05	0.00110291	4.04628e-37	2.14453e-35	0.08907	0.0419337	2.22249	0.248052	0.27829	14.7494	0.000772201	0.996434	52.811	0.139021	0.030274	1.60452	0.0767355	0.63791	33.8092	0.084701	0.623317	33.0358	-0.219456
530	cg18780257	FGF12 promoter	0.483812	0.471203	0.497473	0.153609	0.129721	0.179549	9.59565e-36	5.0857e-34	0.576823	0.527294	0.616755	0.504812	0.0476366	0.821614	0.460103	0.439143	0.480257	0.487621	0.0420444	0.875138	4.17517e-05	0.00221284	0.782741	41.4853	1.0035e-29	5.31854e-28	7.73089e-37	4.09737e-35	0.141602	0.00117935	0.0625053	-0.0844156	0.716005	37.9482	-0.32381	0.0540351	2.86386	0.16937	0.00815094	0.432	0.233021	0.14789	7.83816	-0.196306	0.251186	13.3129	-0.262256
531	cg00386551	FGF12 promoter	0.254401	0.24208	0.266696	0.0703064	0.0626028	0.0801274	2.11208e-73	1.1194e-71	0.368007	0.317863	0.417453	0.331092	0.0689816	0.67103	0.236932	0.220856	0.254608	0.232992	0.0543874	0.651395	1.75766e-07	9.31562e-06	0.0895691	4.74716	9.32255e-14	4.94095e-12	5.02027e-46	2.66074e-44	-0.0147898	0.736029	39.0095	0.114286	0.621818	32.9564	-0.360103	0.0309803	1.64195	-0.00243117	0.969925	51.406	0.248968	0.121336	6.43081	0.0225269	0.896244	47.5009	-0.17713
532	cg04003850	FGF12 promoter	0.345335	0.32768	0.36286	0.0723735	0.0606004	0.0876851	7.73087e-67	4.09736e-65	0.476874	0.415938	0.537907	0.516183	0.0874758	0.840383	0.326828	0.300866	0.352099	0.386128	0.0640857	0.856765	2.73605e-05	0.0014501	0.0759205	4.02379	9.23207e-16	4.89299e-14	2.91508e-46	1.54499e-44	0.118069	0.00692244	0.366889	-0.127273	0.582479	30.8714	-0.299614	0.0758523	4.02017	0.0654308	0.309727	16.4155	0.0602251	0.712013	37.7367	0.053807	0.755288	40.0303	-0.0424447
533	cg04350913	FGF12 promoter	0.287783	0.270423	0.305959	0.0865174	0.0806477	0.092816	5.59493e-70	2.96531e-68	0.345071	0.267962	0.422557	0.241695	0.118637	0.623913	0.273778	0.246644	0.303	0.320944	0.111602	0.600792	0.0687624	3.64441	0.0560931	2.97293	1.29001e-07	6.83705e-06	7.89053e-31	4.18198e-29	-0.285086	3.2225e-11	1.70793e-09	-0.0961039	0.678583	35.9649	-0.548777	0.000528965	0.0280351	-0.365359	4.35232e-09	2.30673e-07	0.225516	0.161765	8.57355	-0.389908	0.0187341	0.99291	-0.117257
534	cg16209795	FGF12 promoter	0.195872	0.180757	0.212661	0.0552172	0.0497928	0.0609433	4.81819e-49	2.55364e-47	0.212321	0.155812	0.277082	0.167462	0.0779882	0.55144	0.187508	0.164668	0.212237	0.245821	0.0969067	0.677232	0.455671	24.1506	0.0598026	3.16954	2.02859e-05	0.00107515	8.60308e-23	4.55963e-21	-0.241544	2.2921e-08	1.21481e-06	0.0545455	0.814343	43.1602	-0.488803	0.00248643	0.131781	-0.293322	3.29388e-06	0.000174575	0.1606	0.322192	17.0762	-0.428011	0.00921195	0.488233	-0.181161
535	cg01257828	FGF12 promoter	0.218612	0.206352	0.231344	0.0905899	0.0857251	0.0957142	1.50331e-59	7.96755e-58	0.249361	0.196309	0.305549	0.171632	0.0819912	0.525547	0.218689	0.200828	0.23722	0.266586	0.0812805	0.903804	0.248816	13.1873	0.0454725	2.41004	1.59226e-06	8.43895e-05	4.88704e-31	2.59013e-29	-0.355605	5.26428e-17	2.79007e-15	-0.214286	0.35095	18.6003	-0.569627	0.000287715	0.0152489	-0.442217	4.67802e-13	2.47935e-11	0.150281	0.354656	18.7968	-0.504473	0.00170448	0.0903376	-0.0754046
536	cg16366473	FGF12 promoter	0.183332	0.16669	0.200708	0.0298056	0.0271846	0.0328003	8.64686e-52	4.58283e-50	0.206031	0.141357	0.279293	0.133866	0.0341774	0.555941	0.16955	0.146199	0.194525	0.196759	0.045755	0.584387	0.311373	16.5028	0.175607	9.30716	2.59795e-05	0.00137692	8.32258e-23	4.41096e-21	-0.298871	3.12425e-12	1.65585e-10	-0.0844156	0.716005	37.9482	-0.493179	0.00224159	0.118804	-0.353694	1.43269e-08	7.59325e-07	0.184428	0.254602	13.4939	-0.325288	0.0528845	2.80288	-0.223131
537	cg17393267	FGF12 promoter	0.208991	0.192047	0.227784	0.0455596	0.036573	0.0566791	3.77159e-44	1.99894e-42	0.212966	0.142668	0.28658	0.108781	0.0286235	0.516472	0.214208	0.188434	0.240645	0.156411	0.0191016	0.518187	0.973315	51.5857	0.292375	15.4959	3.82103e-05	0.00202514	1.71656e-26	9.09775e-25	-0.291989	1.01755e-11	5.39302e-10	0.166234	0.471422	24.9854	-0.537452	0.000724422	0.0383944	-0.359886	7.65735e-09	4.05839e-07	-0.172795	0.286312	15.1746	-0.255133	0.133161	7.05755	0.00592803
538	cg08002883	FGF12 promoter	0.252119	0.230373	0.274643	0.0410182	0.0310152	0.0539636	3.62501e-47	1.92125e-45	0.277328	0.185317	0.375391	0.153709	0.020959	0.59776	0.250813	0.218634	0.284189	0.249217	0.0202217	0.73749	0.571873	30.3093	0.146901	7.78576	1.85781e-05	0.000984641	1.45853e-26	7.73021e-25	-0.312375	2.80669e-13	1.48754e-11	-0.163636	0.478474	25.3591	-0.545946	0.000572824	0.0303597	-0.389811	3.05361e-10	1.61841e-08	-0.165854	0.306405	16.2395	-0.32709	0.0515087	2.72996	-0.0528781
539	cg10511904	FGF12 promoter	0.231179	0.216578	0.246613	0.0958753	0.0885695	0.104196	5.55649e-43	2.94494e-41	0.23318	0.174081	0.297391	0.203078	0.0762869	0.579424	0.235584	0.212898	0.259617	0.268482	0.0748983	0.681432	0.939922	49.8159	0.160355	8.49881	8.96307e-05	0.00475043	2.03475e-25	1.07841e-23	-0.308484	5.69253e-13	3.01704e-11	0.157143	0.496334	26.3057	-0.554955	0.000443481	0.0235045	-0.389989	2.99262e-10	1.58609e-08	-0.0636023	0.696614	36.9205	-0.327219	0.0514115	2.72481	-0.053708
540	cg16376000	FGF12 promoter	0.247178	0.226471	0.268769	0.0394697	0.0311527	0.0489911	2.39138e-56	1.26743e-54	0.251126	0.167041	0.338609	0.146098	0.0193273	0.550747	0.249276	0.217001	0.281527	0.211306	0.0216751	0.656122	0.966781	51.2394	0.229153	12.1451	1.59239e-05	0.000843969	2.40287e-29	1.27352e-27	-0.351694	1.21083e-16	6.41741e-15	0.0376623	0.871244	46.1759	-0.519434	0.00116854	0.0619325	-0.409858	2.91949e-11	1.54733e-09	-0.16848	0.2987	15.8311	-0.272511	0.107844	5.71573	-0.00984054
541	cg23207710	FGF12 promoter	0.201525	0.183534	0.219431	0.026461	0.0239009	0.0305088	6.32433e-59	3.35189e-57	0.236508	0.161076	0.324399	0.113019	0.0182695	0.498012	0.191371	0.166292	0.218618	0.221173	0.0223714	0.89219	0.306128	16.2248	0.0529587	2.80681	1.31048e-05	0.000694556	5.94877e-27	3.15285e-25	-0.287587	2.12983e-11	1.12881e-09	0.0194805	0.933206	49.4599	-0.537194	0.000729525	0.0386648	-0.356949	1.03243e-08	5.47187e-07	-0.327587	0.0401542	2.12817	-0.447577	0.00619794	0.328491	-0.143103
542	cg21197774	FGF12 promoter	0.24895	0.231826	0.267737	0.0334155	0.0261839	0.0424654	1.35256e-69	7.16855e-68	0.29828	0.22225	0.374876	0.136086	0.0215378	0.595035	0.232967	0.204689	0.260763	0.202254	0.02	0.504439	0.0939951	4.98174	0.17152	9.09058	8.16395e-08	4.32689e-06	2.1353e-33	1.13171e-31	-0.260921	1.42879e-09	7.57258e-08	0.125974	0.586364	31.0773	-0.435521	0.00793318	0.420459	-0.337814	6.72434e-08	3.5639e-06	0.21651	0.179632	9.52047	-0.225912	0.185224	9.81688	-0.0767088
543	cg15048660	FGF12 promoter	0.217411	0.196957	0.238302	0.0259213	0.022817	0.0299585	1.02238e-55	5.41862e-54	0.256566	0.169122	0.354831	0.131355	0.0401866	0.598979	0.206152	0.177405	0.23822	0.212577	0.0325447	0.699801	0.257352	13.6397	0.0819843	4.34517	2.96097e-05	0.00156931	7.92678e-25	4.2012e-23	-0.292072	1.00337e-11	5.31787e-10	-0.0025974	0.991085	52.5275	-0.538481	0.000704327	0.0373293	-0.350693	1.93174e-08	1.02382e-06	0.154597	0.340847	18.0649	-0.383472	0.0209615	1.11096	-0.134566
544	cg17198994	FGF12 promoter	0.608319	0.592439	0.625098	0.823449	0.807357	0.839601	7.7554e-41	4.11036e-39	0.697423	0.644747	0.747835	0.657511	0.261947	0.855069	0.599697	0.576562	0.624327	0.53177	0.207026	0.848919	0.00304793	0.161541	0.0141132	0.748001	3.16505e-05	0.00167748	9.36609e-37	4.96403e-35	0.31367	2.21284e-13	1.17281e-11	0.478	0.028433	1.50695	0.370914	0.0259435	1.37501	0.358421	8.89173e-09	4.71261e-07	0.180863	0.26406	13.9952	0.225912	0.185224	9.81688	-0.183413
545	cg01255414	FGF12 promoter	0.356465	0.340077	0.372832	0.128925	0.11472	0.144835	4.96951e-49	2.63384e-47	0.382792	0.312691	0.453844	0.308305	0.0988148	0.615739	0.357909	0.333808	0.381	0.33891	0.0889224	0.785646	0.527591	27.9623	0.572136	30.3232	6.61529e-08	3.5061e-06	1.49489e-40	7.92292e-39	-0.318735	8.63734e-14	4.57779e-12	0.0649351	0.779751	41.3268	-0.552638	0.000473976	0.0251207	-0.376577	1.32183e-09	7.00572e-08	-0.0206379	0.899415	47.669	-0.330437	0.0490295	2.59856	0.121999
546	cg09639890	FGF12 promoter flank	0.443784	0.428095	0.458984	0.557642	0.52304	0.59489	4.67329e-07	2.47684e-05	0.449368	0.385776	0.523291	0.448417	0.215217	0.686364	0.443368	0.420075	0.465951	0.385898	0.214324	0.706823	0.851694	45.1398	0.123328	6.53637	0.00677105	0.358866	1.23207e-06	6.52998e-05	-0.0282896	0.518978	27.5058	-0.53	0.0134902	0.714982	-0.000772201	0.996434	52.811	-0.0750542	0.24378	12.9203	-0.0617261	0.705154	37.3732	-0.0159619	0.926382	49.0983	-0.0327227
547	cg14015453	FGF12 promoter flank	0.0319544	0.0314472	0.0324637	0.0347592	0.0335111	0.0362733	0.00185922	0.0985386	0.0341727	0.0322854	0.0360294	0.0759751	0.0514561	0.220196	0.0325451	0.0317407	0.0333147	0.102862	0.0478148	0.286119	0.14183	7.517	0.0909094	4.8182	0.610468	32.3548	0.018633	0.987549	-0.171209	8.44665e-05	0.00447672	-0.0636364	0.784054	41.5549	-0.138224	0.421429	22.3357	-0.222614	0.000471762	0.0250034	0.00731707	0.964258	51.1057	-0.00836712	0.961372	50.9527	-0.030233
548	cg11316751	FGF12 gene body	0.787254	0.776881	0.798266	0.875999	0.859794	0.888628	1.01656e-16	5.38775e-15	0.878433	0.868359	0.888592	0.632696	0.296625	0.796039	0.7751	0.758853	0.791999	0.537655	0.339438	0.83165	2.6401e-20	1.39925e-18	0.0255751	1.35548	0.802441	42.5294	2.27082e-16	1.20353e-14	-0.00579895	0.894847	47.4269	0.0636364	0.784054	41.5549	0.124582	0.469104	24.8625	0.0234712	0.715826	37.9388	0.109006	0.503144	26.6667	0.0342408	0.842847	44.6709	0.147134
549	cg04364561	FGF12 promoter	0.229615	0.216763	0.243525	0.130205	0.122917	0.137697	2.02492e-32	1.07321e-30	0.340954	0.280301	0.395941	0.245391	0.0877447	0.781247	0.221096	0.202791	0.238742	0.210733	0.0910931	0.567305	0.00027427	0.0145363	0.397077	21.0451	1.55048e-08	8.21752e-07	5.96512e-19	3.16151e-17	-0.335238	3.55221e-15	1.88267e-13	-0.461	0.0354198	1.87725	-0.413385	0.0122107	0.647165	-0.331296	1.23761e-07	6.55935e-06	-0.206379	0.201365	10.6723	-0.158589	0.355581	18.8458	0.0135159
550	cg22834653	FGF12 promoter	0.280781	0.262061	0.299731	0.0312726	0.0269458	0.0368546	1.4522e-102	7.69668e-101	0.405104	0.336626	0.472746	0.280483	0.0153398	0.866231	0.257228	0.231174	0.282413	0.235769	0.0120564	0.94715	3.07638e-05	0.00163048	0.530491	28.116	4.46325e-13	2.36552e-11	1.11697e-46	5.91994e-45	-0.175097	5.77015e-05	0.00305818	-0.180519	0.433595	22.9805	-0.376834	0.0234851	1.24471	-0.188052	0.00325443	0.172485	-0.0566604	0.72839	38.6047	-0.218961	0.199479	10.5724	-0.0297587
551	cg04218345	FGF12 promoter	0.406366	0.385598	0.425691	0.0579787	0.042243	0.078129	1.60668e-61	8.51542e-60	0.532989	0.476746	0.59271	0.37367	0.0856303	0.75034	0.38825	0.361093	0.416724	0.376314	0.116976	0.7609	0.000143386	0.00759947	0.966222	51.2098	1.62613e-17	8.61847e-16	2.32515e-50	1.23233e-48	-0.17566	5.45686e-05	0.00289213	0.0272727	0.906584	48.049	-0.342857	0.0406526	2.15459	-0.135777	0.0343914	1.82274	0.0131332	0.935894	49.6024	-0.0437665	0.799918	42.3957	-0.0484913
552	cg11201710	FGF12 promoter	0.505634	0.489804	0.521042	0.23069	0.213579	0.248092	1.02505e-52	5.43278e-51	0.614656	0.557106	0.664972	0.44994	0.116252	0.750484	0.495176	0.474379	0.516007	0.457247	0.10677	0.774142	8.95007e-05	0.00474354	0.899775	47.6881	1.81112e-17	9.59895e-16	1.19474e-48	6.33215e-47	-0.21823	4.78252e-07	2.53474e-05	-0.445	0.0429999	2.279	-0.610039	7.81185e-05	0.00414028	-0.213533	0.000807507	0.0427979	0.0110694	0.945952	50.1354	-0.00270322	0.987516	52.3384	0.123185
553	cg24054190	FGF12 promoter	0.485681	0.4721	0.498759	0.225108	0.207246	0.243411	1.24037e-43	6.57398e-42	0.561723	0.515625	0.603841	0.453839	0.141223	0.683714	0.480023	0.459973	0.4993	0.441755	0.106293	0.715582	0.00309139	0.163844	0.804512	42.6391	6.04815e-18	3.20552e-16	1.97341e-44	1.04591e-42	-0.228679	1.27549e-07	6.76007e-06	-0.0311688	0.893308	47.3453	-0.480824	0.00299346	0.158653	-0.218251	0.000612416	0.0324581	0.0900563	0.580517	30.7674	0.0182789	0.915732	48.5338	-0.0841781
554	cg20985479	FGF12 promoter	0.341153	0.327477	0.35593	0.229457	0.215427	0.244251	1.80847e-20	9.58487e-19	0.457332	0.394583	0.518905	0.393288	0.108326	0.909174	0.330572	0.31178	0.348723	0.29051	0.0754179	0.823474	5.42932e-06	0.000287754	0.0431757	2.28831	5.86779e-09	3.10993e-07	1.45811e-14	7.72798e-13	-0.274643	1.7369e-10	9.20558e-09	-0.175325	0.44716	23.6995	-0.417761	0.0112374	0.595584	-0.304354	1.33048e-06	7.05156e-05	-0.0142589	0.930412	49.3119	0.0283195	0.869768	46.0977	0.0672239
555	cg06127862	FGF12 promoter	0.221182	0.205838	0.236457	0.0402085	0.0357852	0.0453405	2.19307e-83	1.16233e-81	0.312098	0.248588	0.370189	0.259535	0.0771579	0.743326	0.205285	0.183406	0.226665	0.243189	0.113888	0.617715	0.000397617	0.0210737	0.702413	37.2279	7.40254e-10	3.92335e-08	8.88735e-39	4.71029e-37	-0.376362	5.20258e-19	2.75737e-17	-0.149351	0.518188	27.4639	-0.461776	0.00458177	0.242834	-0.411868	2.28697e-11	1.21209e-09	-0.0681051	0.676268	35.8422	0.127695	0.457979	24.2729	0.234157
556	cg24637426	FGF12 promoter	0.319753	0.303548	0.336924	0.149871	0.136512	0.164244	3.45772e-36	1.83259e-34	0.431917	0.357152	0.500284	0.31238	0.0811287	0.633537	0.295832	0.272091	0.317653	0.336892	0.10035	0.853146	0.00134582	0.0713285	0.619368	32.8265	1.00938e-08	5.34972e-07	1.76627e-22	9.36125e-21	-0.419253	1.22927e-23	6.51514e-22	-0.254545	0.265488	14.0709	-0.513771	0.00135075	0.07159	-0.445728	2.90747e-13	1.54096e-11	-0.168856	0.297609	15.7733	0.0810967	0.638224	33.8259	0.194321
557	cg10665123	FGF12 enhancer	0.49603	0.482916	0.508763	0.68053	0.663709	0.695857	3.02706e-34	1.60434e-32	0.511255	0.456991	0.560394	0.473376	0.2316	0.736698	0.493716	0.476123	0.513084	0.350601	0.186597	0.649083	0.493349	26.1475	0.00147411	0.0781278	2.09106e-07	1.10826e-05	1.73721e-33	9.20719e-32	0.143303	0.00102636	0.0543973	-0.087013	0.707631	37.5044	-0.0815959	0.636151	33.716	0.21476	0.000751905	0.039851	0.155159	0.33907	17.9707	0.250499	0.1406	7.4518	-0.050744
558	cg17611045	FGF12 gene body	0.214972	0.20483	0.225862	0.322877	0.288402	0.355233	5.46166e-09	2.89468e-07	0.18705	0.151723	0.225912	0.166589	0.0226704	0.510271	0.221248	0.205162	0.238138	0.152647	0.0244104	0.422733	0.119075	6.31098	0.686097	36.3631	9.16532e-07	4.85762e-05	1.80693e-07	9.5767e-06	-0.141606	0.00117893	0.0624833	-0.211688	0.356958	18.9188	0.377864	0.0230779	1.22313	-0.156585	0.0145487	0.771082	-0.324203	0.0412597	2.18677	0.0396473	0.818419	43.3762	0.00794357
559	cg07620573	FGF12 gene body	0.314244	0.3011	0.328503	0.511774	0.468356	0.555849	2.0002e-17	1.06011e-15	0.293569	0.249519	0.340655	0.334593	0.143463	0.712848	0.32183	0.302342	0.341588	0.318797	0.118694	0.732934	0.287444	15.2345	0.718708	38.0915	5.49831e-09	2.9141e-07	9.13695e-15	4.84258e-13	-0.194246	7.82206e-06	0.000414569	-0.311688	0.169	8.95698	0.186873	0.275135	14.5821	-0.257357	4.91361e-05	0.00260421	-0.17167	0.289511	15.3441	0.0577975	0.737756	39.1011	0.0367538
560	cg14463292	FGF12 gene body	0.266747	0.258422	0.276209	0.369465	0.344784	0.392071	3.3165e-11	1.75774e-09	0.267049	0.236144	0.299457	0.187196	0.0674047	0.386268	0.288919	0.27556	0.302879	0.194321	0.0418155	0.417209	0.227998	12.0839	0.802468	42.5308	1.45279e-06	7.6998e-05	3.3215e-07	1.76039e-05	-0.106956	0.0144924	0.768095	-0.168831	0.464423	24.6144	0.462033	0.00455622	0.241479	-0.162467	0.0111992	0.593559	-0.207129	0.199695	10.5838	0.105297	0.541075	28.677	-0.0392436
561	cg07670240	FGF12 gene body	0.70032	0.688273	0.711543	0.820276	0.807869	0.831718	5.58958e-30	2.96248e-28	0.766371	0.733784	0.797537	0.712713	0.331352	0.897956	0.698291	0.682497	0.714535	0.658915	0.288408	0.912701	0.000494238	0.0261946	0.246542	13.0667	0.00348186	0.184538	3.74273e-25	1.98364e-23	0.107522	0.0139781	0.740841	0.0909091	0.695131	36.8419	-0.328958	0.0501133	2.65601	0.118504	0.065143	3.45258	0.194559	0.22897	12.1354	0.0966725	0.574879	30.4686	-0.0213409
562	cg22830694	FGF12 promoter Flank	0.343786	0.330771	0.357012	0.459103	0.437053	0.482898	6.6973e-13	3.54957e-11	0.323006	0.265916	0.381368	0.402701	0.193303	0.690975	0.350191	0.33251	0.36921	0.355125	0.166667	0.729446	0.313795	16.6311	0.195138	10.3423	5.90586e-05	0.00313011	6.12709e-11	3.24736e-09	0.2957	5.40399e-12	2.86411e-10	0.253247	0.268018	14.2049	0.173488	0.311591	16.5143	0.373436	1.85393e-09	9.82583e-08	0.306942	0.0540415	2.8642	0.123705	0.472263	25.0299	0.0275061
563	cg04988476	FGF12 promoter	0.440859	0.426942	0.454396	0.149778	0.132879	0.166549	1.66216e-50	8.80943e-49	0.531943	0.49058	0.574735	0.426999	0.0869286	0.742198	0.429467	0.410609	0.447775	0.387209	0.0386825	0.721338	3.2807e-05	0.00173877	0.479764	25.4275	2.94469e-22	1.56069e-20	4.21246e-51	2.2326e-49	0.152996	0.000451775	0.0239441	-0.161039	0.485579	25.7357	-0.384299	0.0206636	1.09517	0.21889	0.000589671	0.0312526	0.291182	0.0683145	3.62067	-0.0312802	0.856288	45.3833	-0.0783686
564	cg15543551	FGF12 promoter	0.318855	0.306164	0.331254	0.152135	0.135018	0.168199	3.46353e-30	1.83567e-28	0.455251	0.392546	0.507336	0.382437	0.15937	0.697015	0.303368	0.285287	0.321435	0.253664	0.0455246	0.749223	2.22415e-05	0.0011788	0.0143705	0.761636	5.67797e-12	3.00933e-10	5.45532e-25	2.89132e-23	-0.0537664	0.220063	11.6633	-0.332468	0.140877	7.46648	-0.448649	0.00606083	0.321224	-0.0425208	0.509438	27.0002	-0.00450281	0.978001	51.834	0.0737594	0.669	35.457	0.191357
565	cg15104158	FGF12 promoter	0.281972	0.268075	0.29586	0.110908	0.0970851	0.124367	5.5689e-38	2.95152e-36	0.416597	0.350786	0.479859	0.360996	0.152702	0.665895	0.261935	0.244908	0.280422	0.189512	0.0526478	0.518072	7.51485e-05	0.00398287	0.000144913	0.0076804	8.6488e-11	4.58386e-09	1.34296e-27	7.11769e-26	-0.118002	0.00695464	0.368596	-0.0337662	0.884472	46.877	-0.449936	0.00589965	0.312681	-0.131938	0.0398698	2.1131	-0.175797	0.277894	14.7284	0.0290918	0.866248	45.9111	0.206058
566	cg02403395	FGF12 promoter	0.32979	0.3097	0.351539	0.0365107	0.0280305	0.0462263	4.08801e-90	2.16665e-88	0.494559	0.399598	0.580977	0.449143	0.045614	0.910766	0.28645	0.258468	0.316887	0.221108	0.034846	0.713433	0.000161138	0.00854029	0.00175727	0.0931354	2.62005e-11	1.38862e-09	5.89154e-42	3.12251e-40	-0.0631108	0.149898	7.94458	0.0506494	0.827405	43.8524	-0.446589	0.00632659	0.335309	-0.0604656	0.347955	18.4416	-0.254784	0.112601	5.96785	-0.00913947	0.95781	50.7639	-0.00948485
567	cg06374165	FGF12 promoter	0.330564	0.310494	0.35151	0.0449861	0.0382936	0.0541618	6.9835e-91	3.70125e-89	0.47369	0.382521	0.559031	0.437554	0.088706	0.843106	0.284359	0.253692	0.316233	0.22402	0.0540674	0.77824	0.000486073	0.0257619	0.000445039	0.0235871	1.28128e-10	6.79079e-09	6.94176e-39	3.67913e-37	-0.0644611	0.141355	7.49183	-0.0571429	0.805661	42.7	-0.326641	0.051849	2.74799	-0.0776644	0.227722	12.0693	-0.233208	0.147555	7.82039	0.00862457	0.960185	50.8898	-0.0372281
568	cg19507527	FGF12 promoter	0.169917	0.154265	0.18608	0.0387767	0.0335935	0.0439646	7.6014e-47	4.02874e-45	0.258824	0.189359	0.334408	0.176206	0.0390669	0.608633	0.152225	0.133327	0.173692	0.0833826	0.035447	0.200104	0.00811034	0.429848	0.00750472	0.39775	8.48604e-07	4.4976e-05	7.60913e-22	4.03284e-20	0.0971595	0.0264347	1.40104	-0.175325	0.44716	23.6995	-0.215959	0.205866	10.9109	0.157907	0.0137275	0.727557	0.0812383	0.618253	32.7674	-0.184592	0.281142	14.9005	-0.0275061
569	cg07127762	FGF12 promoter	0.404951	0.389306	0.420085	0.114073	0.101156	0.12872	9.26095e-72	4.9083e-70	0.49423	0.438666	0.546579	0.450084	0.176308	0.768087	0.407102	0.3844	0.428797	0.374182	0.0969828	0.793733	0.00652641	0.3459	0.133847	7.0939	5.38143e-17	2.85216e-15	1.399e-60	7.41468e-59	0.177411	4.58124e-05	0.00242806	0.192208	0.403889	21.4061	-0.510682	0.00146033	0.0773975	0.214886	0.000746388	0.0395585	0.232833	0.148226	7.85597	-0.0046341	0.978601	51.8658	-0.0814512
570	cg06804312	FGF12 promoter	0.334848	0.314055	0.357444	0.0433859	0.0373188	0.0509444	3.06755e-91	1.6258e-89	0.477583	0.37869	0.569029	0.491706	0.0638801	0.870052	0.28682	0.256707	0.318143	0.287065	0.0865783	0.751417	0.000822287	0.0435812	0.00230925	0.12239	3.90029e-10	2.06715e-08	7.4169e-39	3.93095e-37	-0.058952	0.178678	9.46995	-0.153247	0.507204	26.8818	-0.346718	0.0382987	2.02983	-0.0615151	0.339635	18.0007	-0.211445	0.190279	10.0848	-0.0464697	0.787835	41.7552	-0.0456459
571	cg22069098	FGF12 promoter	0.228327	0.215551	0.240751	0.109147	0.1008	0.118396	1.14453e-38	6.06602e-37	0.336843	0.274934	0.398223	0.336959	0.0981278	0.694637	0.215924	0.199252	0.233455	0.258361	0.0833699	0.914127	0.000954654	0.0505967	0.112328	5.95337	4.53103e-08	2.40144e-06	1.16527e-23	6.17594e-22	0.127623	0.00349129	0.185039	0.0454545	0.844888	44.7791	-0.360618	0.0307235	1.62835	0.131348	0.040773	2.16097	0.0983114	0.54616	28.9465	-0.0251014	0.884462	46.8765	0.0307072
572	cg00902847	FGF12 promoter	0.325114	0.308854	0.341136	0.102429	0.0920883	0.113641	4.79671e-68	2.54226e-66	0.456929	0.379666	0.525646	0.453757	0.16773	0.808206	0.297806	0.275739	0.31955	0.255103	0.0690472	0.649015	0.000204065	0.0108154	8.66372e-05	0.00459177	2.91847e-11	1.54679e-09	1.0167e-39	5.38851e-38	-0.0931631	0.0333326	1.76663	-0.423377	0.0558229	2.95861	-0.417761	0.0112374	0.595584	-0.134625	0.0359643	1.90611	-0.247092	0.12426	6.58576	0.0677093	0.694785	36.8236	0.0878535
573	cg02992632	FGF12 promoter	0.244241	0.230528	0.257599	0.0888469	0.078181	0.0998127	3.13934e-44	1.66385e-42	0.376269	0.307925	0.440516	0.352289	0.06325	0.623325	0.227296	0.210061	0.244426	0.210327	0.0588297	0.586675	0.000151979	0.00805486	0.00553591	0.293403	6.9514e-10	3.68424e-08	7.90444e-30	4.18935e-28	-0.0431305	0.325355	17.2438	0.155844	0.499944	26.4971	-0.371686	0.0256113	1.3574	-0.0549977	0.393351	20.8476	-0.144841	0.372544	19.7448	0.0848298	0.622787	33.0077	0.217559
574	cg03401266	FGF12 promoter	0.185503	0.173309	0.197443	0.0962385	0.0872025	0.104236	1.83458e-27	9.72328e-26	0.292259	0.238311	0.351152	0.260048	0.0622927	0.698389	0.176841	0.161812	0.192492	0.18677	0.0505878	0.547471	0.000654081	0.0346663	0.09711	5.14683	1.83367e-07	9.71848e-06	1.2771e-17	6.76862e-16	0.131816	0.00254779	0.135033	-0.166234	0.471422	24.9854	-0.396654	0.0166154	0.880615	0.13328	0.0378763	2.00745	0.263415	0.100527	5.32795	-0.111862	0.515997	27.3478	-0.0501512
575	cg09725157	FGF12 promoter	0.795937	0.782991	0.809221	0.911458	0.904271	0.918663	7.9214e-41	4.19834e-39	0.795713	0.74231	0.847216	0.560833	0.332609	0.883898	0.801053	0.782309	0.821626	0.48076	0.250689	0.813172	0.845908	44.8331	0.0556866	2.95139	0.000100348	0.00531845	4.68782e-22	2.48454e-20	0.233074	7.17625e-08	3.80341e-06	-0.17013	0.460943	24.43	-0.0262548	0.87919	46.5971	0.34372	3.82206e-08	2.02569e-06	0.290994	0.0685007	3.63054	0.0159619	0.926382	49.0983	-0.0322485
576	cg21028981	FGF12 enhancer	0.321315	0.306198	0.337615	0.614046	0.586301	0.64118	9.56894e-29	5.07154e-27	0.301113	0.236387	0.372484	0.316302	0.1049	0.626406	0.336001	0.314345	0.358375	0.394264	0.20777	0.62107	0.338444	17.9375	0.0460482	2.44055	5.89663e-11	3.12521e-09	1.84976e-28	9.80373e-27	0.323168	3.73543e-14	1.97978e-12	0.061039	0.79268	42.012	0.110425	0.521438	27.6362	0.322594	2.73401e-07	1.44902e-05	0.484803	0.00152263	0.0806996	0.0456974	0.791282	41.938	-0.0192068
577	cg04593531	FGF13 gene body	0.406603	0.39333	0.419022	0.739977	0.711799	0.770036	2.66772e-31	1.38721e-29	0.346765	0.303266	0.388964	0.358178	0.126403	0.621598	0.414581	0.397192	0.432919	0.402435	0.182436	0.752945	0.00612305	0.318399	0.350031	18.2016	2.42238e-26	1.25964e-24	6.92007e-33	3.59843e-31	0.297502	3.96162e-12	2.06004e-10	0.285714	0.209295	10.8833	0.345174	0.0392266	2.03979	0.273931	1.48249e-05	0.000770894	0.0266417	0.870375	45.2595	0.122546	0.476453	24.7756	-0.0617701
578	cg17221316	FGF13 gene body	0.59783	0.583967	0.611916	0.873632	0.857711	0.889069	6.54138e-53	3.40152e-51	0.674464	0.611757	0.732118	0.640383	0.157776	0.865533	0.584453	0.565906	0.604764	0.543074	0.249417	0.867518	0.00162414	0.0844553	0.0820114	4.26459	1.15504e-07	6.00623e-06	4.16319e-56	2.16486e-54	0.260053	1.62588e-09	8.45455e-08	0.341558	0.129678	6.74325	0.223938	0.189197	9.83825	0.262443	3.43034e-05	0.00178378	0.0448405	0.783515	40.7428	0.104653	0.543564	28.2653	-0.239374
579	cg25831435	FGF13 gene body	0.783047	0.76944	0.797112	0.892307	0.881728	0.901274	9.79129e-31	5.09147e-29	0.778571	0.693497	0.846629	0.695462	0.25	0.89978	0.786448	0.765817	0.805771	0.578014	0.301294	0.892029	0.8406	43.7112	0.0295781	1.53806	0.00480564	0.249893	2.99333e-18	1.55653e-16	0.256976	2.56163e-09	1.33205e-07	0.157143	0.496334	25.8094	0.0290862	0.866273	45.0462	0.333557	1.00315e-07	5.21636e-06	0.28818	0.071343	3.70983	-0.146746	0.393081	20.4402	-0.163614
580	cg02994237	FGF13 enhancer	0.40377	0.391053	0.417553	0.625358	0.589888	0.660152	2.81286e-21	1.46268e-19	0.367275	0.312248	0.432392	0.456843	0.158841	0.930663	0.415872	0.398224	0.433056	0.554788	0.13247	0.939325	0.124239	6.46044	0.162146	8.43162	4.46659e-10	2.32263e-08	6.77313e-21	3.52203e-19	0.517322	4.55976e-37	2.37107e-35	0.364935	0.10382	5.39865	0.430116	0.00883693	0.459521	0.453733	9.63193e-14	5.00861e-12	0.375047	0.0170996	0.889181	-0.0886915	0.606983	31.5631	-0.148675
581	cg24489686	FGF13 gene body	0.557858	0.541309	0.574457	0.853155	0.83143	0.874353	1.61966e-09	8.42221e-08	0.521223	0.44765	0.599336	0.513761	0.170478	0.85243	0.559537	0.534311	0.583889	0.471758	0.238845	0.761725	0.280047	14.5625	0.406992	21.1636	7.38087e-11	3.83805e-09	2.72888e-41	1.41902e-39	0.518818	2.62113e-37	1.36299e-35	0.196104	0.394242	20.5006	0.558559	0.00039951	0.0207745	0.51813	4.28657e-18	2.22902e-16	0.422326	0.00663494	0.345017	0.0915235	0.595504	30.9662	-0.11038
582	cg06711837	FGF13 promoter	0.449305	0.432857	0.464684	0.314239	0.278414	0.349101	0.000267973	0.0139346	0.513899	0.442847	0.580558	0.510086	0.0973593	0.899141	0.436559	0.412767	0.459395	0.345331	0.0606612	0.766949	0.0216868	1.12771	0.0094707	0.492476	4.87645e-06	0.000253575	1.05291e-07	5.47512e-06	-0.195459	6.84414e-06	0.000355895	0.675	0.000781556	0.0406409	-0.378636	0.0227764	1.18437	-0.184431	0.00391467	0.203563	-0.121388	0.455578	23.69	0.162966	0.342287	17.7989	0.386152
583	cg06525551	FGF13 promoter	0.214694	0.199997	0.229707	0.154943	0.12856	0.183189	2.84891e-09	1.48143e-07	0.310079	0.246809	0.37585	0.318991	0.0677047	0.696688	0.196222	0.177492	0.217139	0.238439	0.0697286	0.476374	0.00257765	0.134038	0.0849873	4.41934	0.00011306	0.00587913	0.0159942	0.831697	-0.0132749	0.762208	39.6348	0.601	0.00393657	0.204702	-0.327928	0.0508789	2.6457	0.0275984	0.668593	34.7668	-0.0857411	0.598854	31.1404	0.0238141	0.89035	46.2982	-0.0473057
584	cg05196026	FGF13 promoter	0.351758	0.331254	0.371002	0.193945	0.155368	0.235704	0.00019805	0.0102986	0.448668	0.363094	0.530285	0.429455	0.0608715	0.921549	0.317938	0.289948	0.345699	0.348983	0.0599451	0.782883	0.00161338	0.0838956	0.322944	16.7931	2.99988e-06	0.000155994	4.22943e-06	0.00021993	-0.176837	4.85229e-05	0.00252319	0.586	0.00527342	0.274218	-0.367053	0.0276584	1.43824	-0.145266	0.0235233	1.22321	-0.11651	0.47402	24.649	-0.00373302	0.982761	51.1036	-0.185192
585	cg20271300	FGF13 promoter	0.265107	0.248307	0.282091	0.174879	0.13567	0.217399	3.74192e-06	0.00019458	0.38956	0.316776	0.457403	0.351098	0.051262	0.889476	0.250266	0.22688	0.273134	0.176218	0.0495728	0.570668	2.62042e-05	0.00136262	0.0179318	0.932455	4.85653e-06	0.000252539	0.00241045	0.125343	-0.250053	6.97213e-09	3.62551e-07	0.203896	0.375337	19.5175	-0.45251	0.00558833	0.290593	-0.147918	0.0210755	1.09592	-0.175047	0.279984	14.5591	0.00386175	0.982167	51.0727	0.00462387
586	cg17386265	FGF13 promoter	0.306485	0.283683	0.331687	0.154237	0.102381	0.208915	3.72098e-07	1.93491e-05	0.471338	0.365703	0.57785	0.445636	0.0661669	0.916649	0.285725	0.250805	0.318751	0.197345	0.0810378	0.524312	0.00223399	0.116168	0.000689399	0.0358487	3.3585e-06	0.000174642	0.000108595	0.00564694	-0.289825	1.46534e-11	7.61978e-10	0.154545	0.503568	26.1855	-0.416731	0.0114603	0.595935	-0.238907	0.000170206	0.00885069	-0.130394	0.422573	21.9738	-0.0315376	0.855117	44.4661	0.0163614
587	cg24401557	FGF13 promoter	0.350464	0.326426	0.37438	0.166798	0.109856	0.226844	1.16648e-05	0.000606568	0.495756	0.39069	0.594651	0.36503	0.0327188	0.930172	0.329844	0.293881	0.362884	0.190856	0.0050077	0.666161	0.000858942	0.044665	0.021213	1.10308	8.01543e-07	4.16802e-05	1.02653e-05	0.000533794	-0.332449	6.17549e-15	3.21126e-13	0.0350649	0.880059	45.7631	-0.464865	0.0042831	0.222721	-0.269808	2.01219e-05	0.00104634	-0.251595	0.11733	6.10118	0.0235567	0.891528	46.3595	0.0955599
588	cg21040569	FGF13 promoter	0.269229	0.250823	0.286843	0.147552	0.103573	0.196302	0.0135752	0.705909	0.365294	0.293604	0.434693	0.43389	0.062752	0.920339	0.254441	0.228112	0.278033	0.290673	0.0443104	0.868178	0.0026015	0.135278	0.0542247	2.81968	1.43794e-06	7.47729e-05	0.000179895	0.00935455	-0.294025	7.19952e-12	3.74375e-10	0.225974	0.324648	16.8817	-0.428571	0.00911074	0.473758	-0.250907	7.66856e-05	0.00398765	-0.239212	0.137117	7.13007	-0.0468559	0.786112	40.8778	0.179501
589	cg24980440	FGF13 promoter	0.0877503	0.0776098	0.0982898	0.0595004	0.0414013	0.081825	0.000124903	0.00649494	0.190351	0.121551	0.262097	0.190753	0.027956	0.510164	0.0779248	0.0657872	0.0910037	0.164181	0.0244601	0.554386	0.00426339	0.221696	0.575812	29.9422	0.00125314	0.0651633	0.212073	11.0278	-0.180511	3.34754e-05	0.00174072	-0.172727	0.454024	23.6093	-0.348005	0.0375391	1.95203	-0.0700573	0.276688	14.3878	-0.0401501	0.805699	41.8963	-0.146746	0.393081	20.4402	-0.120813
590	cg26950467	FGF13 promoter	0.230143	0.21102	0.247991	0.146494	0.112317	0.183069	3.68932e-05	0.00191845	0.375631	0.280569	0.469279	0.296138	0.132011	0.666732	0.209661	0.184666	0.23154	0.229162	0.115716	0.57188	0.00222143	0.115514	0.100934	5.24858	7.75673e-05	0.0040335	0.00508382	0.264358	-0.257398	2.40774e-09	1.25202e-07	0.176623	0.443748	23.0749	-0.421107	0.0105383	0.547992	-0.170683	0.0076633	0.398491	-0.142964	0.378834	19.6994	-0.0387462	0.82248	42.7689	0.19112
591	cg25645840	FGF13 promoter	0.325582	0.304175	0.347786	0.188811	0.135196	0.247633	2.27923e-08	1.1852e-06	0.454942	0.367762	0.547387	0.490847	0.0676992	0.916616	0.308045	0.277324	0.336787	0.218203	0.0750764	0.617304	0.000948765	0.0493358	0.000377058	0.019607	7.25393e-06	0.000377204	0.000477221	0.0248155	-0.330965	8.26852e-15	4.29963e-13	0.236364	0.302288	15.719	-0.390991	0.0183795	0.955735	-0.272337	1.66933e-05	0.00086805	-0.112383	0.489927	25.4762	-0.1434	0.404079	21.0121	0.0604659
592	cg04474375	FGF13 promoter	0.258991	0.242935	0.275595	0.151193	0.122442	0.180398	0.17569	9.13588	0.381481	0.308799	0.454878	0.427576	0.0854285	0.927972	0.243617	0.221441	0.265283	0.216352	0.0738023	0.75241	0.00110876	0.0576553	0.00379013	0.197087	8.74996e-07	4.54998e-05	4.17905e-06	0.000217311	-0.291593	1.08797e-11	5.65744e-10	0.0428571	0.853657	44.3902	-0.44556	0.00646319	0.336086	-0.238792	0.000171473	0.00891662	-0.135272	0.405273	21.0742	-0.0973161	0.572324	29.7608	0.0435118
593	cg08791697	FGF13 promoter	0.199791	0.184805	0.214482	0.165532	0.120041	0.214908	0.180043	9.36226	0.26528	0.196495	0.336203	0.328305	0.0871094	0.718369	0.195879	0.17376	0.215419	0.184438	0.0599078	0.389231	0.0751939	3.91008	0.00767038	0.39886	0.0261713	1.36091	0.233039	12.118	-0.213923	8.09458e-07	4.20918e-05	0.232468	0.31056	16.1491	-0.285972	0.0908766	4.72558	-0.187074	0.00342209	0.177949	-0.0273921	0.866756	45.0713	0.0301216	0.861558	44.801	-0.0559606
594	cg17658303	FGF13 gene body	0.887282	0.879224	0.894867	0.936877	0.932362	0.940821	2.57353e-25	1.33823e-23	0.922621	0.911535	0.930909	0.68629	0.309623	0.937332	0.891519	0.87918	0.902519	0.582862	0.289673	0.928401	6.17961e-05	0.0032134	0.0428835	2.22994	0.00450204	0.234106	1.10083e-12	5.72433e-11	0.20011	4.07137e-06	0.000211711	0.492	0.023415	1.21758	0.13668	0.426686	22.1877	0.205737	0.00125905	0.0654706	0.244653	0.128139	6.66321	-0.0568964	0.741704	38.5686	-0.149268
595	cg07146718	FGF13 gene body	0.640662	0.625168	0.656765	0.81471	0.791537	0.838015	6.88887e-21	3.58221e-19	0.718639	0.65428	0.781342	0.544512	0.139082	0.836639	0.621788	0.597541	0.64527	0.542304	0.329032	0.922903	0.00446738	0.232304	0.966754	50.2712	0.009469	0.492388	4.46142e-22	2.31994e-20	0.318304	9.36399e-14	4.86928e-12	0.346753	0.123571	6.4257	0.0316602	0.85456	44.4371	0.341231	4.85617e-08	2.52521e-06	-0.0739212	0.650322	33.8167	0.0760765	0.659221	34.2795	-0.272334
596	cg11186522	FGF13 gene body	0.596324	0.579462	0.612022	0.857378	0.841354	0.87229	3.31049e-54	1.72145e-52	0.6264	0.546868	0.696567	0.514166	0.251667	0.8084	0.582263	0.55813	0.606528	0.505751	0.231557	0.853279	0.217692	11.32	0.864408	44.9492	5.62041e-07	2.92261e-05	1.552e-48	8.07042e-47	0.428628	9.68129e-25	5.03427e-23	0.0571429	0.805661	41.8944	0.141055	0.411887	21.4181	0.444468	3.45078e-13	1.7944e-11	0.315947	0.0470263	2.44537	-0.112119	0.515025	26.7813	-0.180094
597	cg26593194	FGF13 gene body	0.542266	0.523734	0.561317	0.837407	0.818231	0.8538	1.56332e-53	8.12925e-52	0.557039	0.480173	0.636499	0.479945	0.248252	0.754861	0.529206	0.503256	0.555137	0.415849	0.213964	0.72663	0.45325	23.569	0.138391	7.19632	3.10694e-08	1.61561e-06	9.31495e-51	4.84377e-49	0.445804	7.45069e-27	3.87436e-25	0.11039	0.633823	32.9588	0.480051	0.003047	0.158444	0.391473	2.52834e-10	1.31474e-08	0.278799	0.0814916	4.23756	-0.185107	0.279779	14.5485	-0.226332
598	cg01138740	FGF13 gene body	0.637306	0.623187	0.65108	0.795552	0.770442	0.819058	8.7101e-18	4.52925e-16	0.7086	0.661552	0.753604	0.561467	0.201573	0.818459	0.62486	0.605331	0.645778	0.46402	0.158093	0.814948	0.00398761	0.207356	0.047864	2.48893	0.00235673	0.12255	1.07852e-18	5.60829e-17	0.104398	0.0170319	0.885661	0.0948052	0.682707	35.5008	0.0700129	0.684926	35.6161	0.0966019	0.133194	6.9261	0.185929	0.250689	13.0358	0.0020596	0.990488	51.5054	-0.0729148
599	cg03537374	FGF13 gene body	0.686316	0.672514	0.700265	0.851233	0.835493	0.866802	1.43957e-31	7.48577e-30	0.717655	0.656384	0.770561	0.495188	0.177602	0.804348	0.676291	0.656854	0.697698	0.415854	0.164974	0.75229	0.154507	8.03439	0.102778	5.34447	5.7704e-05	0.00300061	8.71414e-30	4.53135e-28	0.324159	3.09159e-14	1.60763e-12	0.474	0.0299394	1.55685	0.329215	0.0499234	2.59602	0.349391	2.19685e-08	1.14236e-06	0.15666	0.334361	17.3868	0.088949	0.605936	31.5087	-0.15401
600	cg25549901	FGF13 gene body	0.856557	0.846785	0.865399	0.885824	0.858962	0.904915	0.0297282	1.54587	0.870038	0.821945	0.907105	0.657887	0.282851	0.910546	0.87079	0.858162	0.881551	0.624298	0.271144	0.931771	0.965952	50.2295	0.520666	27.0746	0.499256	25.9613	0.29495	15.3374	0.22746	1.49316e-07	7.76442e-06	0.180519	0.433595	22.5469	0.0599743	0.728247	37.8688	0.258909	4.40672e-05	0.00229149	0.252158	0.116485	6.05722	-0.154341	0.368776	19.1764	-0.0579762
601	cg02588867	FGF13 gene body	0.798011	0.787517	0.809692	0.892048	0.88349	0.900185	1.13885e-31	5.922e-30	0.800641	0.756815	0.837818	0.608319	0.262338	0.883381	0.802187	0.785595	0.81746	0.580479	0.27991	0.856996	0.945314	49.1563	0.596507	31.0183	0.000226837	0.0117955	7.76751e-20	4.03911e-18	0.329965	1.00573e-14	5.2298e-13	0.492	0.023415	1.21758	0.302445	0.0729919	3.79558	0.31447	5.6046e-07	2.91439e-05	0.424203	0.00637252	0.331371	0.0169917	0.921647	47.9256	0.0770644
602	cg16550399	FGF13 gene body	0.653108	0.634106	0.67091	0.835912	0.796992	0.871138	2.3399e-13	1.21675e-11	0.656995	0.587744	0.727398	0.541281	0.302041	0.838375	0.634095	0.610185	0.661041	0.483538	0.245203	0.789418	0.532733	27.7021	0.178042	9.25816	6.07044e-05	0.00315663	1.56506e-14	8.13831e-13	0.103209	0.0183391	0.953631	0.244156	0.286153	14.88	0.373488	0.0248497	1.29219	0.0763664	0.235611	12.2518	0.0666041	0.683026	35.5173	0.0491729	0.775799	40.3416	-0.0878535
603	cg06230327	FGF13 gene body	0.844428	0.833767	0.854659	0.910679	0.902462	0.917755	4.85615e-21	2.5252e-19	0.860145	0.82873	0.886779	0.62056	0.20547	0.861164	0.859354	0.847914	0.871774	0.560316	0.1959	0.882794	0.962204	50.0346	0.247876	12.8896	0.00217543	0.113122	1.88696e-11	9.8122e-10	0.313925	2.11143e-13	1.09794e-11	0.148052	0.521874	27.1374	0.280309	0.0977455	5.08276	0.242914	0.000130997	0.00681184	0.41257	0.00815501	0.42406	-0.119972	0.485834	25.2634	-0.153773
604	cg09656426	FGF13 gene body	0.12296	0.11023	0.13561	0.106535	0.0752434	0.139059	0.467212	24.295	0.148267	0.0875594	0.215422	0.178276	0.0303794	0.882068	0.104686	0.0882492	0.120229	0.108178	0.0211788	0.406784	0.222496	11.5698	0.169387	8.80814	0.275742	14.3386	0.922387	47.9641	-0.119746	0.00615916	0.320276	0.315584	0.163454	8.49958	-0.326126	0.0522411	2.71654	-0.115066	0.0733889	3.81622	-0.345403	0.0290411	1.51014	0.17159	0.316994	16.4837	0.0143458
605	cg10052922	FGF13 gene body	0.10695	0.0945675	0.119579	0.0806995	0.0576825	0.106538	0.0613925	3.19241	0.146846	0.0797248	0.223621	0.158306	0.0140124	0.534534	0.0907019	0.0756389	0.104784	0.113239	0.0136771	0.376812	0.144477	7.51282	0.27913	14.5147	0.0968934	5.03845	0.552545	28.7323	-0.103939	0.0175262	0.911363	0.271429	0.233974	12.1667	-0.411068	0.0127541	0.663216	-0.0644983	0.316688	16.4678	-0.424578	0.00632113	0.328699	0.175967	0.304619	15.8402	0.235699
606	cg01245531	FGF13 gene body	0.15302	0.141083	0.164576	0.133803	0.104795	0.16387	0.249258	12.9614	0.215279	0.150873	0.286775	0.246158	0.0688284	0.821505	0.142623	0.126349	0.157223	0.130716	0.0388744	0.446449	0.0440516	2.29068	0.0265172	1.3789	0.0340869	1.77252	0.625047	32.5025	-0.122739	0.00498253	0.259091	0.345455	0.125078	6.50406	-0.339254	0.042954	2.23361	-0.0872979	0.174968	9.09832	-0.346717	0.0283951	1.47655	0.12718	0.459809	23.9101	0.189104
607	cg11875624	FGF13 gene body	0.210061	0.191561	0.227317	0.160568	0.119531	0.204568	0.0396853	2.06364	0.287939	0.20069	0.383006	0.293013	0.0211268	0.948639	0.182587	0.156336	0.206136	0.124906	0.0182358	0.552071	0.0373962	1.9446	0.017372	0.903344	0.0180507	0.938636	0.378201	19.6664	-0.179356	3.76481e-05	0.0019577	0.233766	0.307788	16.005	-0.428571	0.00911074	0.473758	-0.11085	0.0846372	4.40113	-0.40394	0.00974	0.50648	0.131943	0.443033	23.0377	0.243998
608	cg12620378	FGF13 gene body	0.186871	0.174845	0.199944	0.200216	0.165719	0.236593	0.513916	26.7236	0.228986	0.169103	0.298484	0.258413	0.099469	0.669476	0.175889	0.161105	0.19056	0.236448	0.0818282	0.410072	0.115629	6.0127	0.535753	27.8592	0.439876	22.8736	0.188433	9.79853	-0.14142	0.00119687	0.0622371	-0.00519481	0.98217	51.0729	-0.203346	0.234245	12.1807	-0.148254	0.0207815	1.08064	-0.285366	0.0742771	3.86241	0.0490442	0.776371	40.3713	0.339321
609	cg01349480	FGF13 gene body	0.488364	0.473916	0.502451	0.688366	0.651658	0.721343	2.50955e-15	1.30496e-13	0.471479	0.404351	0.542346	0.391875	0.238038	0.637838	0.49321	0.473966	0.511782	0.384864	0.185727	0.787839	0.556354	28.9304	0.835616	43.452	1.23717e-06	6.4333e-05	1.45925e-15	7.58811e-14	-0.0854759	0.0509634	2.6501	0.755	7.74317e-05	0.00402645	0.240669	0.157381	8.18382	-0.137271	0.0324401	1.68688	0.301126	0.0590012	3.06806	0.0113278	0.94772	49.2814	-0.111803
610	cg08611651	FGF13 promoter	0.390163	0.376979	0.404268	0.333564	0.307617	0.360576	0.000278154	0.014464	0.44182	0.389387	0.495297	0.411241	0.155893	0.615702	0.388439	0.367373	0.409962	0.361546	0.10229	0.852348	0.0646874	3.36374	0.349853	18.1924	0.000654021	0.0340091	0.00130928	0.0680825	-0.125365	0.00412158	0.214322	0.0155844	0.946544	49.2203	-0.165508	0.334706	17.4047	-0.040961	0.525107	27.3055	0.183114	0.25806	13.4191	0.0261312	0.879755	45.7473	-0.121288
611	cg00850648	FGF13 promoter	0.292684	0.274869	0.310876	0.184278	0.145722	0.222814	6.24958e-06	0.000324978	0.400531	0.31136	0.480543	0.380703	0.145922	0.860236	0.291832	0.264116	0.321403	0.251596	0.0983326	0.867264	0.0264008	1.37284	0.0295777	1.53804	6.49602e-05	0.00337793	2.377e-05	0.00123604	-0.296036	5.10099e-12	2.65251e-10	0.231169	0.313347	16.2941	-0.407207	0.0137054	0.712678	-0.232111	0.000262689	0.0136598	-0.137148	0.398728	20.7339	-0.0404196	0.814943	42.377	0.214713
612	cg00412368	FGF13 promoter	0.562184	0.543174	0.581719	0.410032	0.365996	0.453378	1.02703e-08	5.34057e-07	0.625905	0.547305	0.694254	0.559249	0.0933206	0.955868	0.566235	0.536246	0.595831	0.485988	0.0988361	0.911331	0.144281	7.50261	0.289434	15.0505	6.05793e-07	3.15013e-05	2.57758e-08	1.34034e-06	-0.201456	3.49501e-06	0.00018174	0.0207792	0.928763	48.2957	-0.18018	0.292999	15.236	-0.121098	0.0594389	3.09082	0.165103	0.30863	16.0488	-0.115595	0.501998	26.1039	-0.28004
613	cg07653699	FGF13 promoter	0.140938	0.126957	0.154357	0.118643	0.0833839	0.15713	0.278603	14.4873	0.108906	0.063497	0.163074	0.236475	0.0487379	0.5987	0.141019	0.119653	0.159854	0.119307	0.0370949	0.309677	0.243698	12.6723	0.0122802	0.638569	0.754738	39.2464	0.302268	15.7179	-0.143472	0.00101221	0.0526348	0.444	0.0436843	2.27158	-0.191506	0.263192	13.686	-0.0811167	0.207654	10.798	-0.318386	0.0452586	2.35345	0.0111991	0.948313	49.3123	0.0953228
614	cg16199038	FGF13 promoter	0.249831	0.235081	0.266028	0.132992	0.113183	0.155721	4.57173e-15	2.3773e-13	0.285986	0.223192	0.354494	0.270196	0.0677035	0.590031	0.263105	0.238855	0.288985	0.247929	0.0497345	0.890897	0.508031	26.4176	0.705444	36.6831	0.000236649	0.0123057	2.89855e-14	1.50725e-12	-0.0340775	0.437195	22.7341	0.224675	0.32751	17.0305	0.00540541	0.97504	50.7021	0.0273559	0.671335	34.9094	0.236398	0.141939	7.38084	-0.21098	0.216768	11.272	-0.164325
615	cg25228188	FGF13 promoter	0.147117	0.131667	0.163237	0.130547	0.0836282	0.181725	0.532131	27.6708	0.129656	0.0700098	0.20095	0.251615	0.0566123	0.709318	0.14843	0.125779	0.169496	0.187407	0.0531986	0.433828	0.545664	28.3745	0.190505	9.90624	0.982537	51.0919	0.50118	26.0614	-0.181417	3.05125e-05	0.00158665	-0.242857	0.288804	15.0178	-0.379151	0.0225772	1.17401	-0.131061	0.0412199	2.14344	-0.315197	0.0475813	2.47423	-0.191671	0.262772	13.6641	0.0533523
616	cg07768177	FGF13 promoter	0.238777	0.219696	0.257558	0.210251	0.155773	0.269241	0.371152	19.2999	0.194748	0.133516	0.263972	0.251025	0.0930899	0.723117	0.243837	0.213575	0.270589	0.197302	0.0870307	0.424581	0.168883	8.78191	0.227885	11.85	0.726836	37.7955	0.311594	16.2029	-0.145788	0.000835568	0.0434495	-0.231169	0.313347	16.2941	-0.0689833	0.689327	35.845	-0.129348	0.0439669	2.28628	-0.306379	0.0545064	2.83433	0.154084	0.369585	19.2184	0.163851
617	cg03100923	FGF13 promoter	0.204228	0.186057	0.222406	0.146304	0.105637	0.189244	0.014681	0.763411	0.276805	0.193136	0.35515	0.255969	0.0169274	0.975308	0.190145	0.162444	0.216966	0.141212	0.0154762	0.898999	0.0488098	2.53811	0.110525	5.74732	0.00627441	0.326269	0.0813421	4.22979	-0.194273	7.79823e-06	0.000405508	0.346753	0.123571	6.4257	-0.0648649	0.707028	36.7655	-0.0983891	0.126131	6.5588	-0.00581614	0.971587	50.5225	-0.206861	0.226083	11.7563	0.0407849
618	cg02804757	FGF13 promoter	0.27908	0.261704	0.295432	0.204616	0.170556	0.241168	0.000558501	0.029042	0.352664	0.271139	0.438364	0.337013	0.0682053	0.901169	0.275086	0.249784	0.299734	0.203863	0.0421264	0.523514	0.0820593	4.26708	0.0257294	1.33793	0.00213129	0.110827	0.00233176	0.121251	-0.271492	2.84803e-10	1.48097e-08	0.253247	0.268018	13.9369	-0.306306	0.0692279	3.59985	-0.234027	0.000232733	0.0121021	0.0619137	0.704299	36.6235	-0.154213	0.369181	19.1974	0.17049
619	cg02629737	FGF13 promoter	0.518813	0.504222	0.533606	0.361063	0.332396	0.391896	1.18393e-14	6.15645e-13	0.62575	0.56957	0.672789	0.59118	0.156482	0.901602	0.521214	0.499271	0.542492	0.430585	0.0732177	0.898114	0.000849955	0.0441976	0.0115692	0.601598	6.93581e-15	3.60662e-13	4.07259e-14	2.11775e-12	-0.256489	2.75141e-09	1.43073e-07	-0.0012987	0.995542	51.7682	-0.385586	0.0202069	1.05076	-0.155657	0.0151501	0.787808	0.0579737	0.722342	37.5618	-0.0471133	0.784964	40.8182	-0.0934258
620	cg08671330	FGF13 promoter	0.107222	0.0979506	0.116719	0.091494	0.0726607	0.112835	0.327037	17.0059	0.110911	0.0790069	0.146985	0.210256	0.0680725	0.443567	0.103812	0.0913478	0.116155	0.204289	0.0544146	0.383795	0.683741	35.5546	0.855275	44.4743	0.327942	17.053	0.39278	20.4246	-0.130403	0.00283605	0.147475	-0.180519	0.433595	22.5469	-0.174517	0.308683	16.0515	-0.105033	0.10239	5.32426	-0.29606	0.0636105	3.30775	-0.0370728	0.830032	43.1617	-0.0799099
621	cg01777017	FGF13 promoter	0.18066	0.161627	0.199443	0.150674	0.0954956	0.21189	0.361635	18.805	0.134156	0.0744613	0.200109	0.27499	0.0525303	0.897054	0.18176	0.152032	0.208129	0.183608	0.0543531	0.739219	0.175856	9.14451	0.141369	7.35119	0.709572	36.8978	0.355872	18.5053	-0.164105	0.000165925	0.00862808	0.0584416	0.801328	41.6691	-0.33462	0.0460661	2.39544	-0.133819	0.0371005	1.92922	-0.127392	0.433422	22.5379	-0.230888	0.175473	9.12459	-0.112376
622	cg08349204	FGF13 promoter	0.153669	0.142782	0.16473	0.145333	0.109993	0.183549	0.668796	34.7774	0.135425	0.0933203	0.183717	0.219079	0.0757576	0.610316	0.157079	0.13931	0.171987	0.159144	0.0721668	0.6955	0.344336	17.9055	0.196788	10.233	0.737837	38.3675	0.554122	28.8143	-0.144468	0.000932385	0.048484	0.0311688	0.893308	46.452	-0.384041	0.020756	1.07931	-0.102553	0.1108	5.76159	-0.0485929	0.765887	39.8261	-0.0804531	0.640901	33.3268	-0.105282
623	cg25078813	FGF13 promoter	0.167315	0.153384	0.18031	0.143729	0.0965338	0.194045	0.33646	17.4959	0.1467	0.0962617	0.206262	0.186479	0.0680264	0.562263	0.173369	0.151926	0.194343	0.169288	0.0652704	0.532366	0.357231	18.576	0.662333	34.4413	0.93743	48.7463	0.244827	12.731	-0.198208	5.04235e-06	0.000262202	0.361039	0.107844	5.60791	-0.181725	0.288812	15.0182	-0.199012	0.00182369	0.094832	-0.136961	0.39938	20.7678	-0.207762	0.224023	11.6492	-0.09473
624	cg12813325	FGF13 promoter	0.154446	0.138922	0.170023	0.122642	0.0818324	0.168427	0.178184	9.26558	0.136917	0.0746247	0.212385	0.240233	0.0579823	0.752431	0.152402	0.128085	0.174333	0.19285	0.0431459	0.788199	0.630339	32.7776	0.412523	21.4512	0.713677	37.1112	0.268285	13.9508	-0.176668	4.93501e-05	0.0025662	-0.187013	0.416951	21.6814	-0.246075	0.147982	7.69509	-0.140533	0.0285045	1.48223	-0.256285	0.110426	5.74215	-0.0867606	0.614864	31.9729	-0.0313
625	cg06981242	FGF13 promoter	0.136314	0.121981	0.150167	0.114126	0.0764832	0.156942	0.35387	18.4013	0.121945	0.0688769	0.183813	0.210018	0.060987	0.812175	0.139459	0.117442	0.160044	0.125386	0.0460617	0.515414	0.544395	28.3085	0.0823446	4.28192	0.820409	42.6613	0.30078	15.6405	-0.14558	0.000850148	0.0442077	0.0142857	0.950993	49.4516	-0.308623	0.0670437	3.48627	-0.100879	0.116778	6.07248	-0.318011	0.045527	2.3674	-0.0489155	0.776943	40.4011	0.0149386
626	cg13645113	FGF13 promoter	0.137277	0.121119	0.152881	0.0990482	0.0605386	0.139112	0.0869399	4.52087	0.100597	0.0461551	0.162882	0.243093	0.0231204	0.87415	0.139892	0.114251	0.162754	0.112795	0.0203478	0.704961	0.211662	11.0064	0.0507111	2.63698	0.964115	50.134	0.0868541	4.51641	-0.156236	0.000339608	0.0176596	0.0675325	0.771162	40.1004	-0.355985	0.0330984	1.72112	-0.0843934	0.189818	9.87051	-0.336961	0.0334894	1.74145	0.0534209	0.756991	39.3635	0.17381
627	cg07990395	FGF13 promoter	0.187731	0.167143	0.207756	0.1432	0.0890377	0.200724	0.155182	8.06947	0.134622	0.0653603	0.21231	0.22299	0.0178277	0.695666	0.18388	0.151887	0.212497	0.166317	0.0227437	0.680795	0.225444	11.7231	0.341727	17.7698	0.854397	44.4286	0.216536	11.2598	-0.128779	0.00320372	0.166594	-0.325974	0.149283	7.76272	-0.154955	0.366852	19.0763	-0.0639112	0.321122	16.6984	-0.306191	0.0546621	2.84243	-0.0790371	0.646805	33.6339	0.0327227
628	cg00819012	FGF13 gene body	0.712629	0.695979	0.730599	0.89349	0.881177	0.905653	7.09181e-46	3.68774e-44	0.828405	0.774461	0.879393	0.612324	0.301837	0.893566	0.68738	0.661286	0.714487	0.613735	0.278281	0.884842	1.85898e-05	0.000966667	0.97777	50.844	0.0232889	1.21102	2.86001e-34	1.48721e-32	0.0295236	0.500906	26.0471	0.0922078	0.690981	35.931	0.02574	0.881542	45.8402	0.107283	0.0952012	4.95046	-0.0275797	0.865851	45.0243	0.118942	0.489613	25.4599	-0.0635485
629	cg10565760	FGF14 gene body	0.854695	0.843946	0.86435	0.912513	0.893109	0.926246	2.64114e-08	1.53186e-06	0.901872	0.879831	0.920037	0.701207	0.429542	0.881128	0.849576	0.834537	0.86274	0.6179	0.328221	0.884995	0.000104707	0.00607302	0.0572078	3.31805	0.411861	23.888	6.9315e-08	4.02027e-06	0.00397195	0.927865	53.8162	-0.401299	0.0713826	4.14019	-0.272072	0.108435	6.28921	-0.0166502	0.796229	46.1813	-0.149719	0.356482	20.676	0.200167	0.241795	14.0241	0.11204
630	cg18758233	FGF14 gene body	0.631384	0.617106	0.645866	0.877358	0.861619	0.891773	1.14498e-52	6.64089e-51	0.735691	0.681448	0.78718	0.570038	0.261603	0.850201	0.616652	0.59591	0.637243	0.439656	0.170347	0.782527	4.62402e-05	0.00268193	0.00371983	0.21575	9.5938e-06	0.00055644	9.9924e-53	5.79559e-51	0.178761	3.9986e-05	0.00231919	-0.105195	0.649967	37.6981	0.0483912	0.779274	45.1979	0.259595	4.19884e-05	0.00243533	0.0825516	0.612567	35.5289	0.175967	0.304619	17.6679	0.0796728
631	cg07218600	FGF14 promoter flank	0.0401961	0.0387563	0.041813	0.0430115	0.0402882	0.0462567	0.294174	17.0621	0.0376004	0.0353444	0.0399839	0.136051	0.0455282	0.326279	0.0353724	0.0344402	0.0363397	0.170674	0.0371875	0.359375	0.10854	6.29531	0.190238	11.0338	0.00882235	0.511696	1.19359e-08	6.92283e-07	0.104454	0.0169725	0.984406	0.376623	0.0924053	5.35951	0.238095	0.162005	9.39631	0.208728	0.00106374	0.0616971	0.035272	0.828931	48.078	0.338933	0.0431637	2.5035	-0.139902
632	cg25444002	FGF14 enhancer	0.628982	0.61111	0.645638	0.73609	0.711263	0.760542	6.18513e-10	3.58737e-08	0.717425	0.656381	0.771829	0.591989	0.307332	0.785845	0.616821	0.594321	0.638024	0.508023	0.332776	0.790264	0.00214484	0.124401	0.0157791	0.91519	0.577357	33.4867	3.08758e-10	1.7908e-08	-0.050573	0.248736	14.4267	-0.0909091	0.695131	40.3176	-0.418533	0.0110727	0.642216	-0.100963	0.116471	6.75531	-0.139024	0.392246	22.7503	0.25745	0.129553	7.51406	0.0197996
633	cg09896622	FGF14 gene body	0.431569	0.416849	0.445835	0.163201	0.149046	0.17892	3.89428e-61	2.25868e-59	0.528451	0.466134	0.583986	0.483045	0.159323	0.761545	0.420151	0.399791	0.441536	0.440636	0.147611	0.772261	0.000226125	0.0131152	0.427783	24.8114	1.28066e-14	7.42782e-13	1.45843e-53	8.45887e-52	-0.243567	1.73431e-08	1.0059e-06	0.193506	0.400659	23.2382	-0.252252	0.13775	7.98952	-0.284209	6.77322e-06	0.000392847	0.207317	0.199279	11.5582	0.0097831	0.954841	55.3808	0.149031
634	cg21276549	FGF14 gene body	0.163468	0.152661	0.174871	0.124537	0.113817	0.135967	1.31292e-06	7.61491e-05	0.238884	0.187165	0.2958	0.214772	0.0566752	0.578585	0.163614	0.149372	0.178614	0.177968	0.0521959	0.637058	0.0142692	0.827613	0.3787	21.9646	0.000327411	0.0189898	4.21689e-05	0.00244579	-0.1166	0.0076598	0.444269	0.133766	0.563219	32.6667	-0.123552	0.472814	27.4232	-0.150427	0.0189659	1.10002	0.180863	0.26406	15.3155	0.141984	0.408785	23.7095	0.0864307
635	cg25317585	FGF14 gene body	0.448606	0.426194	0.470437	0.0657158	0.04465	0.092951	1.65873e-51	9.62065e-50	0.523114	0.434063	0.599904	0.472492	0.0431967	0.969849	0.433168	0.399757	0.46572	0.244816	0.0150584	0.73442	0.0442113	2.56425	0.00226662	0.131464	2.16537e-13	1.25591e-11	3.92208e-46	2.27481e-44	-0.197985	5.16971e-06	0.000299843	-0.0246753	0.915449	53.096	-0.253539	0.135686	7.86978	-0.222824	0.000465841	0.0270188	0.133959	0.40989	23.7736	0.0405484	0.814364	47.2331	0.12354
636	cg18761450	FGF14 gene body	0.288673	0.277219	0.299359	0.201436	0.190958	0.212265	3.02632e-22	1.75527e-20	0.37873	0.324221	0.433969	0.351769	0.165352	0.712107	0.286979	0.271275	0.302276	0.254453	0.155844	0.454294	0.00258814	0.150112	0.00660543	0.383115	2.18767e-07	1.26885e-05	2.29876e-17	1.33328e-15	-0.114869	0.00861757	0.499819	-0.0012987	0.995542	57.7415	-0.0826255	0.631883	36.6492	-0.136509	0.0334233	1.93855	0.0448405	0.783515	45.4439	-0.106327	0.537103	31.152	0.0694766
637	cg15972331	FGF14 gene body	0.227466	0.211753	0.243737	0.034837	0.0289293	0.0424652	8.45468e-80	4.90372e-78	0.321682	0.252552	0.394501	0.428852	0.0453482	0.803666	0.20823	0.18817	0.228664	0.282986	0.0399704	0.852868	0.00441697	0.256184	0.0404811	2.34791	2.48981e-09	1.44409e-07	5.58646e-41	3.24014e-39	-0.253861	4.03447e-09	2.33999e-07	0.336364	0.135997	7.88781	-0.23861	0.161073	9.34222	-0.29416	3.07893e-06	0.000178578	0.11257	0.489198	28.3735	-0.28268	0.0948226	5.49971	-0.0918845
638	cg23809442	FGF14 gene body	0.316648	0.296182	0.3389	0.0584053	0.0484763	0.0720812	8.59176e-72	4.98322e-70	0.442768	0.353001	0.531908	0.396308	0.0558477	0.777696	0.291834	0.264246	0.317826	0.203033	0.0498424	0.752362	0.000239334	0.0138814	0.000541944	0.0314327	5.32127e-10	3.08634e-08	3.47751e-39	2.01696e-37	-0.219706	3.98379e-07	2.3106e-05	0.0428571	0.853657	49.5121	-0.288546	0.0878798	5.09703	-0.238918	0.000170077	0.00986444	0.170919	0.291657	16.9161	-0.222051	0.193052	11.197	-0.0853637
639	cg05210258	FGF14 gene body	0.448242	0.428308	0.467505	0.103115	0.087934	0.1209	1.98251e-68	1.14985e-66	0.57067	0.499425	0.638936	0.495918	0.153033	0.96794	0.435651	0.409526	0.46259	0.237493	0.0981936	0.508451	0.000465842	0.0270189	7.73947e-06	0.000448889	2.809e-15	1.62922e-13	3.06395e-56	1.77709e-54	-0.232591	7.64803e-08	4.43586e-06	0.0974026	0.674468	39.1191	-0.333076	0.0471429	2.73429	-0.239521	0.000163561	0.00948656	0.249719	0.120181	6.97051	0.0214971	0.900963	52.2559	0.019444
640	cg27134816	FGF14 gene body	0.310817	0.292219	0.330125	0.0508835	0.0428845	0.0634312	9.96196e-84	5.77794e-82	0.446571	0.376083	0.518497	0.33657	0.0741879	0.649778	0.303447	0.278572	0.32867	0.246175	0.0475309	0.724995	0.000136219	0.0079007	0.0634145	3.67804	6.64398e-13	3.85351e-11	2.85318e-48	1.65484e-46	-0.180624	3.30922e-05	0.00191935	0.0467532	0.840511	48.7496	-0.203346	0.234245	13.5862	-0.250792	7.72862e-05	0.0044826	0.156848	0.333775	19.359	-0.247667	0.145294	8.42704	-0.0320114
641	cg17810588	FGF14 gene body	0.2782	0.264382	0.293436	0.205373	0.188926	0.222711	9.0516e-10	5.24993e-08	0.432994	0.368321	0.498633	0.373342	0.0658239	0.902574	0.260997	0.242289	0.279412	0.275748	0.0571176	0.661539	9.52739e-06	0.000552589	0.0799723	4.63839	4.40951e-08	2.55752e-06	2.43189e-05	0.0014105	-0.141386	0.0012002	0.0696115	0.376623	0.0924053	5.35951	-0.233205	0.17106	9.92148	-0.114366	0.0751675	4.35972	0.161538	0.319337	18.5215	-0.00527772	0.975629	56.5865	0.170727
642	cg11897909	FGF14 gene body	0.305729	0.290542	0.321556	0.229672	0.213535	0.245445	1.22057e-10	7.07933e-09	0.462907	0.390778	0.529699	0.384603	0.0746929	0.851103	0.288298	0.268696	0.308459	0.259097	0.0777016	0.61737	9.79518e-09	5.6812e-07	0.0233994	1.35716	6.0945e-08	3.53481e-06	9.8543e-06	0.000571549	-0.126889	0.0036858	0.213776	0.24026	0.294152	17.0608	-0.204376	0.231834	13.4464	-0.0899557	0.16215	9.40472	0.195122	0.227599	13.2008	-0.0907511	0.598625	34.7203	-0.00818069
643	cg20335672	FGF14 gene body	0.320974	0.305426	0.3364	0.152263	0.136924	0.169132	6.03848e-33	3.50232e-31	0.393244	0.322098	0.461654	0.373709	0.122531	0.725609	0.314876	0.292513	0.336874	0.315454	0.129766	0.626382	0.0375112	2.17565	0.191172	11.088	4.95818e-08	2.87575e-06	4.81488e-26	2.79263e-24	-0.17453	6.10281e-05	0.00353963	0.201299	0.381581	22.1317	-0.3287	0.0503039	2.91762	-0.175739	0.00601827	0.34906	0.311257	0.0505822	2.93377	-0.0902362	0.60071	34.8412	-0.0883277
644	cg22809871	FGF14 gene body	0.500653	0.484733	0.515263	0.17275	0.146785	0.199304	3.45466e-36	2.0037e-34	0.588297	0.523753	0.647276	0.517354	0.113072	0.872121	0.48957	0.466915	0.511067	0.417458	0.0322844	0.91011	0.00121839	0.0706667	0.108373	6.28565	1.69057e-16	9.8053e-15	2.96335e-37	1.71874e-35	-0.295203	5.8858e-12	3.41376e-10	-0.136364	0.555595	32.2245	-0.44453	0.0066023	0.382934	-0.326202	1.97419e-07	1.14503e-05	0.192683	0.233578	13.5475	-0.152024	0.376095	21.8135	-0.0665125
645	cg24172416	FGF14 gene body	0.519093	0.504366	0.532431	0.284025	0.260824	0.305491	1.17192e-31	6.79716e-30	0.619949	0.569383	0.668214	0.5483	0.164921	0.821461	0.50714	0.487126	0.525857	0.456357	0.12766	0.762729	2.45191e-05	0.00142211	0.106554	6.18012	1.8415e-16	1.06807e-14	1.86682e-30	1.08276e-28	-0.314547	1.88243e-13	1.09181e-11	-0.184416	0.423566	24.5668	-0.449936	0.00589965	0.34218	-0.358674	8.66605e-09	5.02631e-07	0.123827	0.446504	25.8972	-0.0283195	0.869768	50.4466	-0.0416148
646	cg24877509	FGF14 enhancer	0.6588	0.645241	0.673077	0.836062	0.823074	0.849133	1.03385e-45	5.99632e-44	0.755877	0.71702	0.79259	0.640799	0.357488	0.847614	0.639221	0.619033	0.657785	0.564306	0.332875	0.788264	1.79842e-06	0.000104308	0.0783045	4.54166	0.000310934	0.0180341	7.69683e-42	4.46416e-40	-0.113299	0.00957762	0.555502	-0.242857	0.288804	16.7506	-0.157529	0.358847	20.8131	-0.127219	0.047593	2.76039	0.232458	0.148899	8.63615	0.10092	0.55811	32.3704	0.0201553
647	cg15144817	FGF14 gene body	0.812211	0.805756	0.818498	0.87259	0.856065	0.889546	1.56796e-08	9.09418e-07	0.837386	0.817187	0.856508	0.642995	0.531597	0.755172	0.808931	0.800021	0.817791	0.604406	0.48725	0.728241	0.0253871	1.47245	0.0326195	1.89193	0.00832377	0.482779	1.44717e-08	8.39359e-07	-0.00593335	0.892424	51.7606	0.175325	0.44716	25.9353	-0.228057	0.180976	10.4966	0.0679439	0.291472	16.9054	0.275985	0.0847457	4.91525	0.030894	0.858044	49.7665	-0.0214595
648	cg08620112	FGF14 gene body	0.765729	0.757586	0.774007	0.87555	0.866429	0.884384	1.92357e-39	1.11567e-37	0.801774	0.779375	0.824621	0.653246	0.490751	0.806382	0.759436	0.746287	0.771435	0.609321	0.397106	0.759289	0.00184718	0.107137	0.0493541	2.86254	2.16614e-07	1.25636e-05	2.29962e-35	1.33378e-33	0.081863	0.0616223	3.57409	0.224675	0.32751	18.9956	-0.192535	0.260585	15.114	0.120513	0.0606873	3.51987	0.357036	0.0237219	1.37587	0.124606	0.469017	27.203	-0.0814512
649	cg17444493	FGF14 gene body	0.673705	0.667934	0.679414	0.805205	0.790666	0.81799	3.20913e-27	1.8613e-25	0.682185	0.6672	0.696461	0.598268	0.537939	0.769836	0.671913	0.663977	0.68015	0.583395	0.496297	0.963372	0.244865	14.2022	0.483196	28.0254	9.0414e-20	5.24401e-18	2.06516e-29	1.19779e-27	-0.0119685	0.785005	45.5303	0.127273	0.582479	33.7838	0.137194	0.424929	24.6459	0.0177801	0.782735	45.3986	0.221951	0.168677	9.78324	0.161035	0.348114	20.1906	-0.0329599
650	cg15061682	FGF14 gene body	0.704027	0.691283	0.717103	0.849195	0.837466	0.860455	6.08046e-41	3.52667e-39	0.785361	0.751234	0.814434	0.630016	0.288079	0.86887	0.680855	0.661405	0.699281	0.610931	0.187311	0.8725	1.07612e-06	6.24152e-05	0.687661	39.8843	0.000797136	0.0462339	6.17862e-38	3.5836e-36	0.112148	0.0103402	0.599729	0.187013	0.416951	24.1831	-0.213385	0.211454	12.2644	0.155139	0.0154958	0.898755	0.279925	0.0802175	4.65262	0.00579262	0.973252	56.4486	-0.0221708
651	cg16786274	FGF14 enhancer	0.667694	0.653009	0.682112	0.829319	0.811851	0.848084	6.90655e-28	4.0058e-26	0.772718	0.732797	0.809925	0.6241	0.22427	0.883111	0.657143	0.635291	0.679053	0.469109	0.201439	0.772665	4.72781e-06	0.000274213	0.000704437	0.0408573	0.0133544	0.774553	1.63711e-26	9.49522e-25	0.0801196	0.0673889	3.90856	-0.274026	0.229352	13.3024	-0.244273	0.151069	8.76198	0.0922798	0.151531	8.7888	0.311257	0.0505822	2.93377	-0.0727296	0.673364	39.0551	0.150453
652	cg17868723	FGF14 enhancer	0.684	0.66662	0.7009	0.921068	0.91276	0.92909	2.21006e-91	1.28184e-89	0.795139	0.731265	0.848957	0.646935	0.40048	0.901284	0.658347	0.63438	0.681423	0.49333	0.0258031	0.776815	5.54013e-05	0.00321328	0.00310677	0.180193	0.000142179	0.00824638	6.69368e-58	3.88233e-56	0.282909	4.60496e-11	2.67088e-09	-0.109091	0.637844	36.995	-0.139254	0.417945	24.2408	0.365557	4.26369e-09	2.47294e-07	0.397186	0.0111577	0.647146	0.20802	0.223436	12.9593	0.239493
653	cg10069736	FGF14 gene body	0.541501	0.525154	0.558294	0.783304	0.760759	0.806202	1.0502e-31	6.09118e-30	0.621907	0.551568	0.692595	0.502272	0.29011	0.783862	0.533781	0.507891	0.558819	0.399857	0.234862	0.706998	0.0164941	0.956661	0.00320724	0.18602	7.90886e-05	0.00458714	2.82173e-31	1.6366e-29	0.284679	3.44532e-11	1.99829e-09	-0.254545	0.265488	15.3983	-0.0169884	0.921662	53.4564	0.348114	2.49117e-08	1.44488e-06	0.367355	0.0197074	1.14303	0.234151	0.169281	9.81828	0.229889
654	cg08958618	FGF14 enhancer	0.674798	0.659479	0.691	0.824439	0.804189	0.843814	4.08577e-23	2.36975e-21	0.75686	0.711908	0.800463	0.642638	0.409965	0.846887	0.672547	0.651802	0.690904	0.518582	0.0999437	0.778616	0.00312962	0.181518	0.00680072	0.394441	0.0114269	0.662758	3.56794e-21	2.06941e-19	0.029271	0.504578	29.2656	-0.253247	0.268018	15.545	-0.205148	0.230036	13.3421	0.0829976	0.197274	11.4419	0.289118	0.0703854	4.08235	0.242775	0.153669	8.91281	0.0130417
655	cg05505763	FGF14 gene body	0.520803	0.505134	0.537073	0.754493	0.72239	0.78449	1.48456e-20	8.61045e-19	0.414013	0.350836	0.475724	0.338779	0.0696192	0.69473	0.555027	0.532096	0.576872	0.397652	0.147193	0.787901	1.50934e-05	0.000875417	0.17421	10.1042	1.34397e-13	7.79503e-12	8.09009e-17	4.69225e-15	0.157953	0.000291288	0.0168947	-0.0558442	0.809999	46.98	0.250965	0.139838	8.11059	0.169041	0.00827764	0.480103	0.424578	0.00632113	0.366625	0.0171204	0.921055	53.4212	0.0538265
656	cg24089171	FGF14 gene body	0.420441	0.409527	0.431924	0.633397	0.596765	0.666468	1.70378e-25	9.8819e-24	0.337111	0.294684	0.382809	0.359239	0.0966417	0.745676	0.447525	0.432991	0.4621	0.408623	0.208497	0.829164	1.57708e-07	9.14709e-06	0.315867	18.3203	4.18509e-17	2.42735e-15	8.24421e-22	4.78164e-20	0.112393	0.0101734	0.590054	0.246753	0.280896	16.2919	0.249163	0.142799	8.28236	0.110738	0.0849541	4.92734	0.481989	0.00163689	0.0949395	0.0320525	0.852778	49.4611	0.150928
657	cg00888818	FGF14 gene body	0.601641	0.585825	0.61708	0.825669	0.80852	0.840954	1.34213e-47	7.78435e-46	0.677829	0.619117	0.734587	0.62848	0.197969	0.840107	0.60527	0.585072	0.627476	0.545865	0.201254	0.874406	0.0186454	1.08143	0.0896303	5.19856	1.07194e-05	0.000621722	1.27627e-40	7.40238e-39	0.392165	1.22921e-20	7.12939e-19	0.275325	0.227064	13.1697	0.027027	0.875664	50.7885	0.408358	3.49899e-11	2.02941e-09	0.229081	0.155061	8.99355	0.116625	0.498171	28.8939	0.0897504
658	cg13648345	FGF14 gene body	0.779581	0.767034	0.7925	0.90599	0.898567	0.913093	3.50511e-49	2.03296e-47	0.852466	0.817928	0.883416	0.675464	0.266458	0.850057	0.777525	0.759438	0.79429	0.573923	0.317757	0.836185	0.000363761	0.0210981	0.0283692	1.64541	0.0047932	0.278006	7.18806e-30	4.16907e-28	0.175257	5.67914e-05	0.0032939	-0.0688312	0.766878	44.4789	0.039897	0.817295	47.4031	0.245999	0.000106761	0.00619212	0.27167	0.0899302	5.21595	0.116625	0.498171	28.8939	0.206888
659	cg23883393	FGF14 promoter	0.145223	0.135276	0.155196	0.0684035	0.062503	0.0750076	1.05529e-30	6.12068e-29	0.144709	0.107033	0.192468	0.142975	0.0558167	0.382538	0.160146	0.144078	0.176332	0.157864	0.0325629	0.317422	0.498414	28.908	0.534672	31.011	0.00105939	0.0614448	8.34221e-22	4.83848e-20	-0.273427	2.10378e-10	1.22019e-08	-0.0441558	0.849271	49.2577	-0.0805663	0.64043	37.1449	-0.296454	2.55614e-06	0.000148256	0.302251	0.058014	3.36481	0.0200811	0.907458	52.6325	0.0799099
660	cg06313119	FGF14 promoter	0.161708	0.146134	0.177935	0.0202454	0.0173373	0.0260168	7.03844e-48	4.08229e-46	0.0550548	0.0236209	0.0938995	0.0655461	0.0190802	0.405678	0.1708	0.145262	0.195194	0.0983371	0.0188805	0.478961	1.15851e-06	6.71934e-05	0.296251	17.1825	0.0601946	3.49128	5.10011e-25	2.95806e-23	-0.304116	1.24354e-12	7.21254e-11	0.2	0.384724	22.314	-0.333333	0.046962	2.7238	-0.293487	3.25047e-06	0.000188528	0.154034	0.342629	19.8725	0.107228	0.533639	30.9511	0.0897504
661	cg25082959	FGF14 promoter	0.25145	0.229771	0.273775	0.0361339	0.0253914	0.0536782	1.16542e-42	6.75946e-41	0.0928016	0.0437017	0.154855	0.0708055	0.0340157	0.272259	0.258687	0.226545	0.290724	0.130362	0.0336235	0.589814	5.31193e-06	0.000308092	0.0616883	3.57792	0.0646826	3.75159	4.18306e-28	2.42618e-26	-0.305677	9.4195e-13	5.46331e-11	-0.0558442	0.809999	46.98	-0.244015	0.151513	8.78777	-0.313837	5.92179e-07	3.43464e-05	0.267355	0.0953564	5.53067	0.151252	0.378553	21.9561	0.2389
662	cg16398329	FGF14 promoter	0.227577	0.206096	0.24845	0.0251916	0.0156242	0.0430531	4.61269e-41	2.67536e-39	0.0766388	0.0301134	0.133845	0.0340885	0.0117563	0.228933	0.233709	0.202654	0.263009	0.105308	0.016163	0.48296	4.43641e-06	0.000257312	0.0238184	1.38147	0.0716034	4.15299	1.57557e-26	9.13831e-25	-0.350981	1.40752e-16	8.16359e-15	0.423377	0.0558229	3.23773	-0.271042	0.109831	6.37017	-0.374792	1.6028e-09	9.29626e-08	-0.334116	0.0427722	2.48079	0.10504	0.54207	31.4401	0.153062
663	cg26097011	FGF14 promoter	0.158823	0.142812	0.173591	0.0383607	0.0291587	0.0510078	2.87346e-29	1.66661e-27	0.0582747	0.0273455	0.0961738	0.0214904	0.00970784	0.140766	0.165899	0.143836	0.187718	0.0504439	0.00625507	0.402687	3.12027e-06	0.000180976	0.161309	9.35591	0.294946	17.1068	1.31133e-20	7.60574e-19	-0.234086	6.27536e-08	3.63971e-06	-0.151948	0.510853	29.6295	-0.0566281	0.742881	43.0871	-0.235915	0.000206352	0.0119684	-0.315677	0.030758	1.78396	0.0731158	0.671726	38.9601	0.267354
664	cg12611013	FGF14 promoter	0.760726	0.748985	0.77202	0.834529	0.820526	0.849028	7.14246e-13	4.14263e-11	0.862502	0.837964	0.883239	0.69926	0.243246	0.90318	0.754949	0.738096	0.771175	0.638046	0.153938	0.866931	7.49874e-11	4.34927e-09	0.290249	16.8345	0.0334851	1.94213	8.69625e-12	5.04382e-10	0.0881243	0.044168	2.56174	0.0922078	0.690981	40.0769	-0.0617761	0.720405	41.7835	0.165521	0.00974454	0.565183	0.0945591	0.561656	32.5761	0.0929394	0.5898	34.2084	0.0886834
665	cg20602244	FGF14 promoter	0.861339	0.85201	0.869473	0.902674	0.894618	0.909804	5.16793e-12	2.9974e-10	0.913561	0.906462	0.919875	0.639632	0.178285	0.919265	0.86671	0.853932	0.879134	0.590752	0.30622	0.902954	2.62925e-10	1.52496e-08	0.369196	21.4134	0.0390711	2.26613	1.66974e-06	9.68449e-05	0.0986683	0.0241707	1.4019	-0.114286	0.621818	36.0655	-0.269755	0.111594	6.47248	0.171575	0.0073467	0.426108	0.079925	0.62396	36.1897	0.291305	0.0847527	4.91566	0.197878
666	cg24507144	FGF14 promoter	0.203582	0.185271	0.220983	0.047423	0.0416786	0.0554275	3.15543e-46	1.83015e-44	0.0906509	0.0547918	0.135731	0.112968	0.075492	0.35	0.216387	0.18958	0.244056	0.163979	0.0810739	0.536709	4.3831e-06	0.00025422	0.0594383	3.44742	0.0496066	2.87718	2.22737e-25	1.29187e-23	-0.318491	9.04197e-14	5.24434e-12	-0.0454545	0.844888	49.0035	-0.153925	0.370084	21.4649	-0.338021	6.59406e-08	3.82455e-06	-0.367707	0.0218935	1.26982	-0.0298642	0.86273	50.0384	0.193491
667	cg11100836	FGF14 promoter	0.0874685	0.0819191	0.0932932	0.0604475	0.0552111	0.0659898	8.32546e-10	4.82877e-08	0.0840927	0.0653152	0.107918	0.120474	0.0757154	0.213859	0.0915601	0.0832763	0.101576	0.138092	0.0812995	0.411042	0.565758	32.814	0.322353	18.6965	0.0534772	3.10168	3.6603e-08	2.12297e-06	-0.1573	0.000308875	0.0179148	0.144156	0.533006	30.9143	-0.0813385	0.637219	36.9587	-0.207555	0.00113676	0.0659323	-0.418491	0.00621941	0.360726	0.0207247	0.904505	52.4613	0.141561
668	cg25736517	FGF14 promoter	0.787342	0.773042	0.800713	0.9171	0.910776	0.923144	2.09675e-50	1.21611e-48	0.887658	0.85764	0.913497	0.723269	0.269817	0.902283	0.775633	0.753963	0.795947	0.660776	0.247978	0.912571	1.02898e-08	5.96807e-07	0.249804	14.4886	0.0469542	2.72334	3.57764e-29	2.07503e-27	0.152164	0.000485679	0.0281694	-0.228571	0.318967	18.5001	0.145946	0.395696	22.9504	0.183989	0.00400295	0.232171	0.350094	0.0267885	1.55373	0.158203	0.356768	20.6926	0.0448159
669	cg19812826	FGF14 promoter	0.12743	0.117685	0.137829	0.0843423	0.0731554	0.0998702	1.05965e-06	6.14595e-05	0.20246	0.159672	0.254152	0.181607	0.0580666	0.426807	0.124809	0.112191	0.137278	0.153836	0.0636509	0.295092	0.00258355	0.149846	0.2257	13.0906	1.74881e-05	0.00101431	2.39528e-05	0.00138926	-0.139972	0.00134535	0.0780305	-0.0428571	0.853657	49.5121	-0.222651	0.191819	11.1255	-0.158881	0.0131492	0.762651	0.156285	0.335534	19.461	0.0199524	0.908048	52.6668	0.0834667
670	cg02491276	FGF14 promoter	0.223016	0.211554	0.235179	0.130474	0.124108	0.137567	1.23639e-34	7.17107e-33	0.219205	0.179666	0.269567	0.196592	0.0566398	0.641329	0.222058	0.206269	0.238876	0.209593	0.0791901	0.60895	0.901784	52.3035	0.728027	42.2255	0.000517024	0.0299874	2.57628e-21	1.49424e-19	-0.300615	2.30471e-12	1.33673e-10	0.061039	0.79268	45.9754	-0.00797941	0.963161	55.8633	-0.337164	7.15051e-08	4.1473e-06	0.0894934	0.582894	33.8079	0.154084	0.369585	21.4359	0.220641
671	cg22583065	FGF14 promoter	0.192945	0.17628	0.211636	0.0332414	0.028716	0.0401064	1.1858e-50	6.87761e-49	0.162045	0.0945753	0.249378	0.137031	0.0191465	0.648862	0.185171	0.159744	0.211532	0.189599	0.024603	0.72571	0.536343	31.1079	0.311979	18.0948	0.00236531	0.137188	3.05562e-24	1.77226e-22	-0.327707	1.56105e-14	9.05407e-13	0.144156	0.533006	30.9143	-0.0460746	0.789598	45.7967	-0.367664	3.4198e-09	1.98348e-07	0.269794	0.0922593	5.35104	0.0982172	0.568755	32.9878	0.188511
672	cg12678003	FGF14 promoter	0.14572	0.138131	0.153462	0.111465	0.104423	0.118661	4.43322e-10	2.57127e-08	0.189261	0.155516	0.237472	0.164369	0.0925382	0.416224	0.138843	0.130863	0.147091	0.188249	0.0835353	0.373437	0.021713	1.25935	0.323723	18.7759	0.000669474	0.0388295	8.30645e-07	4.81774e-05	-0.149267	0.000623099	0.0361397	0.211688	0.356958	20.7036	-0.169884	0.321902	18.6703	-0.10461	0.103785	6.01954	0.27242	0.0890114	5.16266	-0.0503315	0.770657	44.6981	-0.0692394
673	cg14214706	FGF14 promoter	0.129154	0.11703	0.141873	0.0452581	0.0430661	0.0477637	3.09216e-33	1.79345e-31	0.122447	0.0798891	0.172212	0.151669	0.0400577	0.431123	0.116621	0.0996195	0.134778	0.195422	0.0490323	0.551483	0.816691	47.3681	0.253378	14.6959	0.00230028	0.133416	1.24157e-13	7.20109e-12	-0.23162	8.69145e-08	5.04104e-06	0.164935	0.474942	27.5466	0.00772201	0.964348	55.9322	-0.258844	4.42699e-05	0.00256765	0.171857	0.288976	16.7606	0.0046341	0.978601	56.7588	-0.0117375
674	cg09225948	FGF14 promoter	0.17317	0.160324	0.188127	0.0729256	0.0635451	0.0861046	7.41696e-24	4.30184e-22	0.16215	0.12402	0.206832	0.167179	0.0717859	0.403517	0.16335	0.144629	0.181782	0.156192	0.0495627	0.613442	0.963018	55.855	0.743893	43.1458	0.000248136	0.0143919	1.13074e-14	6.55828e-13	-0.264433	8.42682e-10	4.88755e-08	0.293506	0.196593	11.4024	0.0365508	0.832391	48.2787	-0.236198	0.000202652	0.0117538	-0.327707	0.0377836	2.19145	0.107743	0.531664	30.8365	0.172743
675	cg04561389	FGF14 promoter	0.152818	0.138726	0.167567	0.0339268	0.0285824	0.0408471	2.75461e-41	1.59767e-39	0.10635	0.0641948	0.158278	0.102313	0.0297219	0.360696	0.15182	0.131075	0.172966	0.128914	0.0262024	0.571462	0.10063	5.83654	0.476915	27.6611	0.0069386	0.402439	5.38053e-23	3.12071e-21	-0.283245	4.3589e-11	2.52816e-09	0.0454545	0.844888	49.0035	-0.0543115	0.753065	43.6778	-0.323281	2.57057e-07	1.49093e-05	0.0834897	0.60852	35.2942	0.158718	0.355185	20.6008	0.132077
676	cg18977436	FGF14 promoter	0.130503	0.119497	0.141582	0.087997	0.0817144	0.0950803	7.49675e-11	4.34812e-09	0.241553	0.173678	0.325146	0.262915	0.0803416	0.595987	0.115725	0.105145	0.128593	0.277336	0.0889596	0.435146	0.00293296	0.170112	0.652348	37.8362	0.000386826	0.0224359	4.15561e-05	0.00241025	0.113484	0.00945966	0.54866	0.0792208	0.732846	42.5051	-0.103475	0.548137	31.7919	0.124128	0.0533028	3.09156	-0.427707	0.00609426	0.353467	0.388492	0.0192064	1.11397	0.209141
677	cg11478100	FGF14 promoter	0.117605	0.106135	0.129616	0.0502927	0.0424495	0.0598924	1.27884e-16	7.41727e-15	0.142696	0.089449	0.205984	0.123085	0.0518905	0.348958	0.114347	0.0976181	0.131933	0.217977	0.0256659	0.673285	0.354332	20.5512	0.0306851	1.77973	0.00332001	0.192561	1.04245e-10	6.04619e-09	-0.198191	5.05201e-06	0.000293016	-0.038961	0.866841	50.2768	-0.148005	0.388991	22.5615	-0.188137	0.00324031	0.187938	0.255347	0.111782	6.48334	0.210465	0.217918	12.6393	0.021578
678	cg12583087	FGF14 promoter	0.298904	0.28172	0.315236	0.199728	0.174262	0.228168	1.35743e-08	7.87312e-07	0.512444	0.436529	0.595803	0.371756	0.154913	0.516432	0.268441	0.247495	0.290094	0.319406	0.205962	0.548287	1.00321e-06	5.81864e-05	0.0349539	2.02732	5.60046e-09	3.24827e-07	0.000131338	0.00761763	0.0104648	0.811474	47.0655	0.274026	0.229352	13.3024	-0.294723	0.0809979	4.69788	0.045493	0.480266	27.8554	0.312008	0.0499991	2.89995	-0.0530347	0.758695	44.0043	-0.00486099
679	cg14813603	FGF14 promoter	0.132835	0.122628	0.143822	0.0755664	0.0705941	0.0809991	9.59476e-19	5.56496e-17	0.160498	0.108537	0.227255	0.206309	0.0744194	0.436105	0.124877	0.110351	0.141352	0.273062	0.0880756	0.482482	0.273733	15.8765	0.0334204	1.93839	0.0102805	0.59627	1.58053e-09	9.16705e-08	-0.136772	0.00173556	0.100662	-0.132468	0.567049	32.8888	-0.105019	0.542148	31.4446	-0.151646	0.0180086	1.0445	0.434522	0.00508359	0.294848	0.218575	0.200292	11.617	-0.160413
680	cg10395772	FGF14 promoter	0.28057	0.27045	0.291408	0.245473	0.228269	0.261963	0.00109569	0.0635503	0.292382	0.263564	0.324404	0.378703	0.258449	0.642572	0.281643	0.267701	0.297739	0.406855	0.219565	0.71044	0.600956	34.8554	0.384349	22.2922	0.00561904	0.325904	0.00254488	0.147603	-0.0660745	0.131643	7.6353	-0.12987	0.574741	33.335	0.296782	0.0787993	4.57036	-0.0491143	0.445984	25.8671	0.401876	0.0101558	0.589039	0.298385	0.0771212	4.47303	-0.0139902
681	cg15744240	FGF14 promoter	0.0902612	0.0859705	0.0947154	0.0787392	0.071283	0.0863858	0.114559	6.64441	0.107509	0.0881	0.131314	0.189844	0.0798163	0.351301	0.0865327	0.0809141	0.0929539	0.226559	0.0971056	0.4	0.017137	0.993944	0.121353	7.03845	0.0177593	1.03004	0.24824	14.3979	-0.0851821	0.0517686	3.00258	0.00519481	0.98217	56.9659	0.160618	0.349381	20.2641	-0.0890483	0.166445	9.65379	0.397373	0.011116	0.644731	0.330437	0.0490295	2.84371	-0.0783686
682	cg21448145	FGF14 promoter	0.150472	0.136418	0.164593	0.0641509	0.0541425	0.0757089	8.1707e-19	4.73901e-17	0.295361	0.223896	0.375065	0.205287	0.0551932	0.560056	0.138458	0.120649	0.15718	0.168643	0.0420935	0.541008	0.00039201	0.0227366	0.37259	21.6102	1.18667e-06	6.88267e-05	3.43958e-11	1.99496e-09	-0.10624	0.0151672	0.879699	-0.0116883	0.959896	55.674	-0.260746	0.124545	7.2236	-0.042259	0.51205	29.6989	0.0474672	0.771164	44.7275	0.0275471	0.873291	50.6509	-0.0431561
683	cg04046599	FGF14 promoter	0.11709	0.104583	0.129957	0.0442169	0.0417348	0.0473136	3.37313e-26	1.95642e-24	0.258043	0.182883	0.347837	0.218285	0.0534524	0.661719	0.0966528	0.0825791	0.111684	0.176065	0.0600769	0.592438	0.000498805	0.0289307	0.293109	17.0003	1.07284e-05	0.000622245	6.4835e-11	3.76043e-09	-0.155692	0.000788082	0.0457088	0.0480519	0.836137	48.496	-0.310425	0.0653826	3.79219	-0.138044	0.0314681	1.82515	0.0611632	0.707724	41.048	0.160778	0.348896	20.2359	-0.175825
684	cg06960698	FGF14 promoter	0.119556	0.107242	0.131953	0.040614	0.036289	0.0466951	2.51772e-28	1.46028e-26	0.260013	0.185131	0.351481	0.242401	0.0659833	0.688123	0.107548	0.0927997	0.123752	0.169664	0.0445393	0.388134	0.000797348	0.0462462	0.128425	7.44867	5.73486e-06	0.000332622	9.94623e-15	5.76881e-13	-0.146487	0.000356433	0.0206731	0.248052	0.27829	16.1408	-0.288546	0.0878798	5.09703	-0.0913381	0.155769	9.03458	0.0727955	0.655313	38.0082	0.111347	0.517943	30.0407	-0.0273875
685	cg21513836	FGF14 promoter	0.134632	0.126837	0.143312	0.0918737	0.0845399	0.10061	8.36347e-12	4.85081e-10	0.224942	0.173161	0.290414	0.208153	0.0992751	0.717357	0.127691	0.118249	0.137739	0.180805	0.0959714	0.445344	0.00236107	0.136942	0.42415	24.6007	6.96102e-05	0.00403739	6.48075e-08	3.75883e-06	-0.144098	0.000961362	0.055759	0.118182	0.609905	35.3745	-0.329215	0.0499234	2.89556	-0.139188	0.0300746	1.74433	0.0420263	0.796806	46.2148	0.145974	0.395604	22.945	-0.266762
686	cg00273543	FGF14 promoter	0.495573	0.481001	0.509862	0.718617	0.687867	0.750067	9.47702e-21	5.49667e-19	0.422792	0.368042	0.481926	0.473063	0.200436	0.777121	0.512753	0.491318	0.532977	0.427628	0.25874	0.702979	0.00234157	0.135811	0.251899	14.6101	1.47227e-12	8.53916e-11	5.95409e-19	3.45337e-17	0.232356	7.88952e-08	4.57592e-06	-0.0883117	0.703456	40.8004	0.361133	0.0304685	1.76717	0.221115	0.000516319	0.0299465	0.304128	0.056398	3.27108	0.253073	0.136431	7.91298	0.105519
687	cg26492398	FGF16 CTCF	0.775101	0.763643	0.786752	0.858017	0.84543	0.86992	6.429e-18	3.8574e-17	0.845173	0.817614	0.869664	0.610627	0.21978	0.889183	0.770996	0.751317	0.790689	0.522437	0.20985	0.887013	1.64993e-05	9.89957e-05	0.0675333	0.4052	0.374786	2.24872	3.41029e-13	2.04617e-12	0.0509407	0.245308	1.47185	0.235179	0.304789	1.82873	-0.0440876	0.79848	4.79088	0.0692746	0.282103	1.69262	-0.0166979	0.918546	5.51128	-0.100663	0.55912	3.35472	0.0252534
688	cg06916310	FGF16 CTCF	0.637221	0.619763	0.655654	0.838563	0.816539	0.860131	4.28284e-26	2.5697e-25	0.715424	0.637538	0.778809	0.56725	0.235516	0.87007	0.629651	0.603112	0.655882	0.50003	0.183022	0.846083	0.0220801	0.13248	0.246029	1.47617	0.00162892	0.00977352	2.28005e-24	1.36803e-23	0.0834727	0.0566654	0.339992	0.06421	0.782153	4.69292	0.0909582	0.597788	3.58673	0.0924733	0.150671	0.904027	-0.0236398	0.884877	5.30926	0.0278046	0.872116	5.2327	0.0505068
689	cg02096520	FGF16 gene body	0.831387	0.818156	0.844094	0.934523	0.927713	0.940819	2.44932e-36	1.46959e-35	0.909622	0.882736	0.931848	0.711413	0.391089	0.939222	0.824737	0.803265	0.844913	0.567436	0.305	0.904142	1.09861e-06	6.59168e-06	0.00305997	0.0183598	0.0630167	0.3781	2.02425e-20	1.21455e-19	0.0302893	0.489861	2.93917	0.198819	0.387595	2.32557	0.143102	0.405067	2.4304	0.0335911	0.602311	3.61387	-0.0527205	0.746631	4.47979	-0.104267	0.545061	3.27036	0.115834
690	cg20638572	FGF16 gene body	0.537959	0.521499	0.555006	0.824262	0.793581	0.852482	8.48372e-27	5.09023e-26	0.65482	0.584025	0.717647	0.552426	0.237473	0.830518	0.52268	0.498569	0.547401	0.477726	0.245963	0.788348	0.000179707	0.00107824	0.124272	0.745629	4.20823e-05	0.000252494	3.42588e-29	2.05553e-28	0.156858	0.000321299	0.00192779	0.0657573	0.77703	4.66218	0.201543	0.238507	1.43104	0.167905	0.00872811	0.0523687	0.159099	0.326795	1.96077	0.0417069	0.809156	4.85494	-0.199419
691	cg26143566	FGF16 gene body	0.770393	0.761574	0.780453	0.858786	0.847629	0.869143	6.94792e-23	4.16875e-22	0.809426	0.77388	0.837428	0.64793	0.343581	0.81435	0.761622	0.747093	0.775141	0.582015	0.330049	0.876969	0.00859473	0.0515684	0.0706349	0.423809	0.00525823	0.0315494	8.23583e-21	4.9415e-20	0.0846593	0.0532272	0.319363	-0.19263	0.402837	2.41702	0.151597	0.377454	2.26472	0.0910242	0.157201	0.943204	0.141463	0.383911	2.30347	-0.164124	0.33882	2.03292	-0.0999466
692	cg02110822	FGF16 gene body	0.6827	0.666865	0.700505	0.893703	0.884341	0.903464	1.53599e-73	9.21595e-73	0.790996	0.737618	0.842066	0.70847	0.227273	0.952142	0.674244	0.650967	0.696579	0.573438	0.183238	0.839314	0.000248552	0.00149131	0.0240164	0.144098	0.000414856	0.00248914	6.26852e-48	3.76111e-47	0.128756	0.00320924	0.0192555	0.215065	0.349159	2.09495	-0.0282688	0.869999	5.22	0.153973	0.0162983	0.0977901	0.209568	0.194333	1.166	0.116754	0.497693	2.98616	-0.119272
693	cg09433588	FGF17 CTCF	0.431082	0.417056	0.445209	0.443891	0.420617	0.467489	0.364763	4.74192	0.517466	0.46757	0.574601	0.420432	0.154592	0.812409	0.431412	0.409215	0.45176	0.382175	0.231553	0.587156	0.00533623	0.069371	0.298801	3.88441	0.019608	0.254904	0.44123	5.73598	0.0684766	0.118149	1.53594	-0.116138	0.616142	8.00985	0.312324	0.0636665	0.827665	0.0768576	0.232603	3.02384	0.079925	0.62396	8.11148	0.00167342	0.992272	12.8995	-0.0889205
694	cg08095204	FGF17 gene body	0.318247	0.309815	0.326941	0.297625	0.286388	0.30984	0.0088043	0.114456	0.353281	0.318879	0.391352	0.294822	0.121775	0.479947	0.324125	0.310584	0.336672	0.238908	0.154961	0.409766	0.104856	1.36313	0.0288319	0.374814	0.00775272	0.100785	0.00320599	0.0416779	0.0232197	0.596593	7.75571	0.0913987	0.693566	9.01635	0.188066	0.272025	3.53632	0.0188311	0.770241	10.0131	0.12833	0.430015	5.5902	0.120744	0.48301	6.27913	0.00592803
695	cg10194829	FGF17 gene body	0.234184	0.224107	0.244492	0.189952	0.173806	0.2083	6.63084e-05	0.000862009	0.281924	0.236184	0.333192	0.261042	0.0969955	0.637037	0.238104	0.222238	0.253694	0.257145	0.0674233	0.562535	0.0985968	1.28176	0.903542	11.7461	0.00110433	0.0143563	9.09937e-05	0.00118292	0.027847	0.525541	6.83203	0.0804034	0.729001	9.47702	0.0609666	0.723925	9.41102	0.0708249	0.271446	3.52879	0.117636	0.469729	6.10648	-0.00077235	0.996433	12.9536	-0.323552
696	cg20321432	FGF17 gene body	0.278032	0.270865	0.285637	0.279678	0.2665	0.295754	0.845262	10.9884	0.280029	0.248235	0.313258	0.330021	0.0972473	0.65277	0.285178	0.274102	0.296511	0.28309	0.0745273	0.669731	0.743196	9.66155	0.278196	3.61655	0.984648	12.8004	0.556643	7.23635	-0.0233387	0.594712	7.73125	-0.232964	0.309499	4.02349	0.020925	0.903586	11.7466	0.0754086	0.241554	3.1402	0.145216	0.371293	4.82681	-0.117526	0.494834	6.43284	-0.14417
697	cg26069514	FGF17 gene body	0.0705582	0.0668374	0.0746575	0.0742362	0.0584448	0.0981634	0.627612	8.15896	0.0637908	0.0546082	0.0743908	0.229036	0.102429	0.46963	0.0726648	0.0664893	0.0796103	0.231525	0.102495	0.414286	0.304659	3.96057	0.930697	12.0991	0.433728	5.63847	0.854725	11.1114	-0.0296923	0.498462	6.48001	-0.183485	0.425951	5.53737	0.108241	0.529756	6.88682	0.0912531	0.156156	2.03002	-0.0409006	0.802139	10.4278	-0.195533	0.253093	3.29021	-0.14666
698	cg19433341	FGF17 gene body	0.104306	0.0997947	0.108968	0.0990746	0.0864439	0.116462	0.519595	6.75474	0.100663	0.088414	0.115298	0.203412	0.122378	0.393972	0.105872	0.100054	0.112437	0.202785	0.136286	0.318182	0.53582	6.96566	0.970419	12.6154	0.886041	11.5185	0.376877	4.8994	-0.0549011	0.210468	2.73608	-0.16974	0.461985	6.00581	0.100233	0.560808	7.2905	0.100509	0.118131	1.5357	-0.09606	0.555433	7.22063	-0.162322	0.344223	4.4749	-0.104926
699	cg16293656	FGF17 gene body	0.217665	0.207011	0.229285	0.214279	0.1934	0.238563	0.796439	10.3537	0.162204	0.133414	0.195002	0.224726	0.0890579	0.655714	0.236262	0.218782	0.253976	0.213088	0.0786296	0.492105	0.000113315	0.0014731	0.748061	9.7248	0.00769233	0.1	0.139757	1.81684	-0.166727	0.000129737	0.00168659	-0.34223	0.128877	1.6754	-0.159133	0.353912	4.60086	-0.0399798	0.535088	6.95614	0.0971857	0.550787	7.16023	-0.0512325	0.766664	9.96663	-0.20013
700	cg02302670	FGF17 gene body	0.671625	0.661238	0.682867	0.748226	0.733551	0.763235	4.24272e-13	5.51554e-12	0.739641	0.717697	0.763809	0.656857	0.130832	0.875046	0.671383	0.654582	0.686157	0.593816	0.253474	0.842905	1.55933e-05	0.000202713	0.170206	2.21268	0.528781	6.87415	1.03084e-10	1.34009e-09	0.0494207	0.259695	3.37603	0.107204	0.643703	8.36814	0.217	0.203636	2.64727	0.0649945	0.312972	4.06863	0.139587	0.390313	5.07407	0.0931969	0.588766	7.65395	0.0245421
701	cg15246619	FGF17 gene body	0.608261	0.599767	0.616896	0.621384	0.603336	0.639327	0.194482	2.52827	0.68173	0.661604	0.702319	0.657603	0.236753	0.871185	0.60964	0.597841	0.622366	0.616463	0.297254	0.882827	1.99092e-05	0.00025882	0.320211	4.16275	4.52177e-05	0.00058783	0.410723	5.3394	0.106417	0.0149984	0.194979	-0.0728441	0.75368	9.79785	0.409716	0.0130807	0.17005	0.169316	0.0081719	0.106235	0.0223265	0.891233	11.586	0.14031	0.414386	5.38702	0.0122117
702	cg03025830	FGF17 promoter	0.841364	0.828717	0.85541	0.877878	0.851114	0.901059	0.012782	0.166166	0.918083	0.897172	0.936931	0.820697	0.551481	0.988846	0.833175	0.814488	0.851835	0.723612	0.149038	0.949904	6.48322e-08	8.42819e-07	0.0773415	1.00544	0.0249196	0.323955	0.00605335	0.0786936	0.158868	0.00026825	0.00348726	0.0948347	0.682613	8.87397	0.432966	0.00835005	0.108551	0.167413	0.00892959	0.116085	-0.082205	0.614066	7.98286	-0.00451118	0.979168	12.7292	-0.118095
703	cg11707219	FGF17 promoter	0.605311	0.593649	0.618262	0.579973	0.559759	0.600072	0.0403451	0.524486	0.680947	0.646539	0.718276	0.633572	0.289882	0.798084	0.605013	0.586466	0.6231	0.54769	0.23211	0.786988	0.00231278	0.0300661	0.0406194	0.528052	2.07256e-05	0.000269433	0.0720043	0.936056	0.0797054	0.0688221	0.894687	-0.273509	0.230268	2.99348	0.191941	0.262087	3.40714	0.106627	0.0972539	1.2643	-0.0741088	0.649492	8.44339	0.0460835	0.789558	10.2643	0.137293
704	cg07170045	FGF17 promoter	0.346056	0.338367	0.353751	0.293247	0.281632	0.304614	4.87643e-11	6.33936e-10	0.345113	0.313337	0.373799	0.407672	0.111908	0.840244	0.352621	0.339527	0.363094	0.341138	0.0781212	0.829225	0.644896	8.38365	0.163486	2.12531	0.00244162	0.0317411	3.62372e-11	4.71084e-10	-0.10881	0.0128662	0.167261	-0.00962091	0.966985	12.5708	-0.104366	0.544676	7.08079	-0.0599369	0.352194	4.57852	0.0442777	0.786168	10.2202	-0.117011	0.496739	6.45761	-0.00758788
705	cg06829538	FGF17 promoter	0.0406816	0.0386186	0.0434088	0.0365449	0.0346061	0.0385891	0.333811	4.33954	0.0382132	0.0359654	0.0407223	0.0815196	0.0326941	0.399687	0.0424503	0.0380748	0.0488235	0.0898362	0.0399031	0.244898	0.561692	7.302	0.665694	8.65402	0.304085	3.9531	0.341043	4.43356	-0.139284	0.00142168	0.0184819	-0.327111	0.147786	1.92122	-0.0599332	0.728425	9.46953	-0.240782	0.000150661	0.0019586	-0.0510319	0.754491	9.80838	-0.0387462	0.82248	10.6922	0.134566
706	cg00546757	Upstream of FGF18 intergenic region	0.60859	0.583682	0.633797	0.698576	0.634374	0.758638	0.00761337	0.312148	0.631728	0.540354	0.719164	0.643373	0.0918817	0.877264	0.605426	0.567794	0.641651	0.491001	0.0485286	0.854442	0.626036	25.6675	0.0106434	0.436381	0.212147	8.69801	0.0110137	0.45156	-0.0286874	0.513116	21.0378	-0.363636	0.105149	4.31112	-0.0818533	0.635083	26.0384	0.0373344	0.562463	23.061	0.0377111	0.817296	33.5091	-0.0265173	0.877991	35.9977	0.0515739
707	cg18342494	Upstream of FGF18 intergenic region	0.892938	0.88652	0.898379	0.905567	0.866548	0.931615	0.259789	10.6514	0.888487	0.860379	0.914545	0.723197	0.268908	0.891742	0.899598	0.891471	0.907161	0.594466	0.292264	0.890234	0.463076	18.9861	0.0142884	0.585823	0.478711	19.6271	0.61215	25.0982	0.0385184	0.379803	15.5719	0.4	0.07239	2.96799	-0.110425	0.521438	21.3789	0.0859636	0.181679	7.44883	0.0234522	0.885784	36.3172	0.329407	0.0497819	2.04106	-0.0285731
708	cg15699524	Upstream of FGF18 intergenic region	0.519267	0.50841	0.528453	0.542239	0.514277	0.569064	0.173767	7.12444	0.456653	0.413911	0.502628	0.468793	0.219892	0.724886	0.537407	0.523504	0.550622	0.52066	0.179212	0.753602	7.48694e-05	0.00306965	0.168216	6.89685	0.00203277	0.0833434	0.771577	31.6346	-0.0796378	0.0690586	2.8314	0.428571	0.0525715	2.15543	0.0409266	0.812662	33.3192	-0.0604299	0.34824	14.2778	-0.0894934	0.582894	23.8987	0.0109416	0.9495	38.9295	0.034264
709	cg11147586	Upstream of FGF18 intergenic region	0.0694617	0.0671373	0.0716377	0.072235	0.0669463	0.0777368	0.455085	18.6585	0.0763628	0.0705744	0.0829622	0.119455	0.0776135	0.336828	0.0718102	0.0685896	0.0754992	0.124485	0.0641435	0.289946	0.344459	14.1228	0.765456	31.3837	0.337448	13.8354	0.9184	37.6544	-0.0625688	0.153436	6.29086	0.11039	0.633823	25.9867	0.0259974	0.880366	36.095	0.0198082	0.758679	31.1058	0.196248	0.224875	9.21989	0.137607	0.423524	17.3645	-0.025372
710	cg24538029	Upstream of FGF18 intergenic region	0.0724043	0.0672628	0.0780778	0.0697778	0.0652228	0.074005	0.441221	18.0901	0.0555413	0.0483299	0.0639049	0.0894413	0.0416519	0.206897	0.0800938	0.0724	0.0887868	0.111237	0.0410296	0.271003	5.87032e-05	0.00240683	0.122012	5.0025	0.00152778	0.0626392	0.0287573	1.17905	-0.165602	0.00014425	0.00591427	-0.150649	0.514514	21.0951	-0.0911197	0.597135	24.4825	-0.240869	0.00014981	0.0061422	0.218762	0.175039	7.17658	0.0253588	0.883285	36.2147	-0.156974
711	cg04751133	Upstream of FGF18 intergenic region	0.0824072	0.0755922	0.0903106	0.0623698	0.058979	0.0662823	1.74985e-06	7.1744e-05	0.0634076	0.0493637	0.0843381	0.105519	0.0494993	0.451681	0.0849452	0.0736317	0.0982948	0.102267	0.0416495	0.315545	0.200243	8.20996	0.891514	36.5521	0.912059	37.3944	0.00065396	0.0268124	-0.183387	2.49053e-05	0.00102112	-0.12987	0.574741	23.5644	0.0743887	0.666339	27.3199	-0.136048	0.0340304	1.39525	0.0913696	0.574986	23.5744	-0.0768488	0.655973	26.8949	-0.00853637
712	cg20353070	Upstream of FGF18 intergenic region	0.0433988	0.0416829	0.0457539	0.0440277	0.0418346	0.0463296	0.858124	35.1831	0.0484493	0.0453836	0.0512354	0.116945	0.077899	0.262497	0.0449846	0.0416931	0.0503753	0.128461	0.0872393	0.32106	0.554477	22.7336	0.369666	15.1563	0.0173889	0.712946	0.847481	34.7467	-0.0623914	0.154607	6.33888	-0.287013	0.207141	8.49278	0.0043758	0.979793	40.1715	-0.070285	0.275125	11.2801	0.0739212	0.650322	26.6632	-0.0906224	0.599146	24.565	0.206651
713	cg26569144	Upstream of FGF18 intergenic region	0.0207411	0.0194564	0.0229244	0.0185973	0.0174757	0.0198241	0.512224	21.0012	0.0219242	0.0201503	0.023747	0.0631565	0.0299988	0.348584	0.0214342	0.0188197	0.0273506	0.0529576	0.0323628	0.234973	0.931049	38.173	0.504169	20.6709	0.00363786	0.149152	0.55482	22.7476	-0.101832	0.0199624	0.81846	-0.151948	0.510853	20.945	0.00566281	0.973852	39.9279	-0.111931	0.0816303	3.34684	0.110694	0.496513	20.357	0.0834138	0.628624	25.7736	0.218389
714	cg16654732	Upstream of FGF18 intergenic region	0.0130745	0.0120599	0.0148522	0.0111532	0.0105472	0.0117918	0.477676	19.5847	0.0128715	0.0120059	0.0138038	0.040461	0.01562	0.103212	0.0137615	0.0116871	0.0188575	0.0455372	0.0186156	0.225586	0.849965	34.8486	0.607646	24.9135	0.00315138	0.129206	0.513578	21.0567	-0.150813	0.000545823	0.0223787	-0.337662	0.134397	5.51028	-0.016731	0.922846	37.8367	-0.10436	0.104621	4.28944	0.292683	0.0668388	2.74039	-0.0361717	0.834105	34.1983	-0.199775
715	cg15637095	FGF18 promoter	0.0273764	0.0245052	0.0307336	0.0216917	0.0209645	0.0224446	0.268873	11.0238	0.0227998	0.021622	0.0240992	0.0553285	0.0190882	0.414594	0.0281758	0.0233405	0.0346754	0.0456649	0.0243409	0.139418	0.46739	19.163	0.569945	23.3678	0.111067	4.55376	0.30165	12.3677	-0.144246	0.000949621	0.0389344	0.112987	0.62581	25.6582	-0.25045	0.140679	5.76785	-0.11458	0.0746212	3.05947	0.0596623	0.71459	29.2982	-0.11817	0.492457	20.1907	0.0260833
716	cg00652942	FGF18 promoter	0.148398	0.143393	0.153467	0.140301	0.135801	0.144684	0.0168403	0.690453	0.149935	0.141913	0.15936	0.201262	0.125177	0.295366	0.153221	0.146702	0.160046	0.164533	0.11707	0.222411	0.712613	29.2171	0.00383656	0.157299	0.0474065	1.94367	0.00155181	0.0636241	-0.0956876	0.0288169	1.18149	-0.0415584	0.858048	35.18	0.0949807	0.58162	23.8464	-0.140875	0.0281158	1.15275	0.0994371	0.541551	22.2036	-0.12718	0.459809	18.8522	-0.162547
717	cg16494477	FGF18 promoter	0.0863914	0.0835262	0.0894448	0.0871758	0.0823656	0.0919692	0.873038	35.7946	0.0891326	0.0833996	0.0950393	0.139482	0.103195	0.171098	0.0890404	0.0854574	0.0939862	0.145225	0.0965009	0.295148	0.986589	40.4502	0.599216	24.5679	0.608246	24.9381	0.690556	28.3128	-0.0438258	0.31761	13.022	-0.168831	0.464423	19.0413	0.0965251	0.575465	23.594	-0.0623186	0.333353	13.6675	0.0609756	0.708581	29.0518	-0.0623029	0.718118	29.4428	-0.00735076
718	cg12364324	FGF18 promoter	0.113436	0.101725	0.123578	0.0439442	0.0331253	0.0551104	1.22009e-14	5.00236e-13	0.101149	0.0674831	0.152747	0.166219	0.0306773	0.570705	0.110944	0.0963901	0.128872	0.107838	0.0359506	0.353226	0.664177	27.2313	0.068254	2.79841	0.0148656	0.60949	1.49438e-10	6.12695e-09	0.0505888	0.248587	10.1921	-0.238961	0.296849	12.1708	0.0728443	0.672877	27.588	0.0994991	0.121892	4.99757	0.406004	0.00933881	0.382891	-0.211238	0.216195	8.864	-0.122947
719	cg01392179	FGF18 promoter	0.22736	0.215879	0.238442	0.149088	0.117567	0.182965	0.000135896	0.00557174	0.218579	0.161806	0.279436	0.262817	0.081529	0.520798	0.242951	0.226477	0.259477	0.260445	0.0706567	0.442446	0.338071	13.8609	0.948792	38.9005	0.0211157	0.865742	2.44735e-06	0.000100341	0.0876895	0.0452282	1.85436	-0.268831	0.238656	9.78491	-0.134878	0.432864	17.7474	0.14894	0.0201925	0.827894	0.117261	0.471157	19.3175	-0.306108	0.0694174	2.84611	-0.220167
720	cg11152884	FGF18 promoter flank	0.881317	0.872508	0.889562	0.92753	0.92262	0.932494	6.45324e-19	2.64583e-17	0.883078	0.862106	0.899852	0.727639	0.381944	0.887014	0.886577	0.873641	0.898283	0.72864	0.39531	0.87747	0.82968	34.0169	0.981057	40.2233	0.000177545	0.00727934	1.54904e-09	6.35106e-08	0.045982	0.294362	12.0688	-0.0636364	0.784054	32.1462	0.12973	0.450787	18.4823	0.0783618	0.223561	9.16599	0.329456	0.0378993	1.55387	0.028062	0.870942	35.7086	-0.189816
721	cg26874542	FGF18 promoter flank	0.588958	0.575983	0.60233	0.720791	0.703188	0.738701	7.93942e-21	3.25516e-19	0.534103	0.480703	0.590478	0.528462	0.210721	0.760391	0.60613	0.586976	0.626191	0.455422	0.09909	0.733517	0.00831747	0.341016	0.11668	4.7839	3.82802e-08	1.56949e-06	4.9089e-15	2.01265e-13	0.119983	0.00605758	0.248361	0.203896	0.375337	15.3888	0.112227	0.514621	21.0995	0.181635	0.00450462	0.184689	0.206567	0.200946	8.23881	-0.0329536	0.848686	34.7961	-0.249689
722	cg07018087	FGF18 ehancer	0.346143	0.339946	0.352753	0.378119	0.367896	0.388893	1.61444e-06	6.6192e-05	0.338883	0.310851	0.366528	0.427973	0.230744	0.682846	0.351772	0.341697	0.361604	0.361832	0.0659686	0.867703	0.367893	15.0836	0.187631	7.69288	0.0100876	0.413591	0.00043686	0.0179113	0.166863	0.000128084	0.00525146	0.177922	0.44035	18.0543	0.0797941	0.643646	26.3895	0.228438	0.000330391	0.013546	0.0786116	0.629689	25.8172	-0.0505889	0.769515	31.5501	-0.0796728
723	cg07590875	FGF18 gene body	0.929003	0.923299	0.934574	0.952146	0.948832	0.955314	3.38726e-11	1.38878e-09	0.930668	0.91445	0.941014	0.814187	0.305813	0.92067	0.933459	0.924859	0.941476	0.780363	0.0613497	0.929129	0.806915	33.0835	0.472204	19.3604	0.00445742	0.182754	5.81529e-05	0.00238427	0.0330225	0.451526	18.5126	0.38961	0.0808379	3.31435	-0.109138	0.526333	21.5797	-0.0314792	0.625335	25.6387	0.020075	0.902145	36.988	0.169788	0.32218	13.2094	-0.0950857
724	cg15046927	FGF18 gene body	0.830793	0.82518	0.83612	0.868258	0.861854	0.873956	6.42294e-16	2.63341e-14	0.846619	0.840606	0.853299	0.682075	0.206956	0.899708	0.83894	0.830521	0.846775	0.761433	0.510222	0.928196	0.14546	5.96388	0.0434447	1.78123	1.06823e-05	0.000437976	1.8679e-08	7.65841e-07	0.0686797	0.11706	4.79945	-0.012987	0.955444	39.1732	-0.141828	0.409306	16.7815	-0.0299075	0.642711	26.3511	-0.034334	0.833415	34.17	0.0771063	0.654892	26.8506	-0.315609
725	cg13925890	FGF18 gene body	0.961899	0.95555	0.967907	0.987436	0.985672	0.988995	8.67877e-15	3.5583e-13	0.9757	0.970166	0.980844	0.750471	0.526926	0.970023	0.964193	0.954526	0.972656	0.738252	0.218281	0.926594	0.0302776	1.24138	0.772491	31.6721	0.00019348	0.00793269	8.00884e-07	3.28362e-05	0.0521117	0.234611	9.61905	-0.228571	0.318967	13.0777	-0.268726	0.113021	4.63386	0.0143059	0.824416	33.8011	-0.0669794	0.681334	27.9347	-0.176611	0.302825	12.4158	-0.222776
726	cg11661512	FGF18 promoter flank	0.558949	0.549073	0.569444	0.688352	0.669422	0.707185	2.02072e-19	8.28497e-18	0.539412	0.502295	0.577548	0.575785	0.170808	0.752197	0.565597	0.550119	0.580995	0.490298	0.16983	0.72217	0.21948	8.99868	0.0408828	1.6762	8.6152e-09	3.53223e-07	1.51811e-17	6.22423e-16	0.120322	0.00591495	0.242513	-0.0402597	0.862442	35.3601	-0.0604891	0.726003	29.7661	0.180182	0.00484181	0.198514	0.28349	0.0762852	3.1277	0.115981	0.500561	20.523	-0.214595
727	cg03729857	FGF18 promoter flank	0.823136	0.815559	0.830755	0.824394	0.795183	0.848139	0.923794	37.8755	0.825853	0.790333	0.857805	0.682822	0.417162	0.952681	0.823378	0.811634	0.83494	0.592316	0.302926	0.936416	0.878901	36.0349	0.0636642	2.61023	0.947018	38.8277	0.941873	38.6168	0.0257645	0.556977	22.8361	-0.0116883	0.959896	39.3557	0.111197	0.518511	21.2589	0.0706765	0.272454	11.1706	0.14738	0.364128	14.9293	-0.202884	0.235333	9.64867	-0.0947356
728	cg06643056	FGF18 CTCF	0.592756	0.584755	0.600921	0.676339	0.662222	0.691536	6.23716e-16	2.55723e-14	0.619889	0.595361	0.644981	0.599064	0.491034	0.732786	0.601353	0.589614	0.614062	0.521186	0.227096	0.675869	0.199334	8.17268	0.011481	0.47072	0.000104883	0.00430019	1.52505e-12	6.25272e-11	0.120409	0.00587917	0.241046	0.301299	0.184419	7.56118	-0.161905	0.345482	14.1648	0.152124	0.0176453	0.723457	0.267542	0.0951154	3.89973	0.0115852	0.946534	38.8079	-0.085008
729	cg02622803	FGF18 gene body	0.881099	0.870585	0.890719	0.938815	0.932421	0.945191	1.21732e-18	4.99099e-17	0.903873	0.871076	0.928931	0.686391	0.206758	0.896861	0.882138	0.86574	0.897243	0.639263	0.311984	0.902481	0.200591	8.22423	0.379735	15.5692	0.026399	1.08236	1.73917e-10	7.13059e-09	-0.0437947	0.317954	13.0361	0.18961	0.410391	16.826	-0.046332	0.788449	32.3264	-0.0447271	0.487696	19.9955	0.121764	0.454175	18.6212	0.0614018	0.722032	29.6033	-0.06343
730	cg24698211	FGF18 gene body	0.306164	0.296528	0.317066	0.298002	0.270136	0.324886	0.630189	25.8377	0.308578	0.27615	0.342941	0.300033	0.0235736	0.515301	0.306266	0.292216	0.320888	0.275021	0.0311512	0.826496	0.909018	37.2698	0.642757	26.353	0.634319	26.0071	0.636642	26.1023	0.194907	7.2738e-06	0.000298226	0.206494	0.369152	15.1352	0.309653	0.0660905	2.70971	0.290691	4.06663e-06	0.000166732	0.337711	0.0330726	1.35598	-0.173264	0.312225	12.8012	-0.0722035
731	cg21601919	FGF18 gene body	0.0376847	0.0353342	0.0407687	0.0363374	0.0324273	0.0412666	0.77281	31.6852	0.0364243	0.033512	0.0395973	0.0778542	0.0359683	0.243382	0.0366638	0.0341407	0.0401413	0.0753197	0.036478	0.249754	0.953672	39.1005	0.872231	35.7615	0.97578	40.007	0.927689	38.0352	0.117533	0.007184	0.294544	0.1	0.666264	27.3168	0.282883	0.0945757	3.87761	0.175376	0.0061249	0.251121	0.00863039	0.957849	39.2718	-0.134775	0.433218	17.7619	-0.147134
732	cg07100000	FGF18 gene body	0.104977	0.0996727	0.111344	0.120008	0.0996539	0.147154	0.15869	6.5063	0.110004	0.094973	0.127606	0.194554	0.118329	0.256537	0.104637	0.0968162	0.113821	0.204485	0.119299	0.528979	0.651249	26.7012	0.63873	26.1879	0.547066	22.4297	0.173447	7.11134	0.235409	5.2617e-08	2.1573e-06	0.138961	0.548018	22.4687	0.304247	0.0712159	2.91985	0.278232	1.07222e-05	0.000439612	0.379362	0.0157685	0.646507	-0.117783	0.493882	20.2492	-0.224317
733	cg02125316	FGF18 gene body	0.0856917	0.0783269	0.0938459	0.124781	0.0900878	0.162979	0.0515583	2.11389	0.0776018	0.0576158	0.100188	0.115269	0.019	0.376432	0.080412	0.0692164	0.0935801	0.0924504	0.0162731	0.463874	0.864847	35.4587	0.436164	17.8827	0.0362632	1.48679	0.0315901	1.2952	0.242506	2.00796e-08	8.23265e-07	0.47033	0.031508	1.29183	0.266409	0.11628	4.7675	0.307586	1.01289e-06	4.15286e-05	0.349343	0.0271388	1.11269	-0.186136	0.277065	11.3596	-0.13836
734	cg09856068	FGF18 gene body	0.0590722	0.0546041	0.0644001	0.0726424	0.0484226	0.106222	0.408755	16.7589	0.054947	0.0496168	0.0608392	0.0872708	0.0268957	0.353862	0.0625652	0.0555767	0.0726384	0.108633	0.0402261	0.355396	0.498584	20.442	0.368381	15.1036	0.358309	14.6907	0.399605	16.3838	0.0358814	0.413305	16.9455	-0.193506	0.400659	16.427	0.294723	0.0809979	3.32092	0.0545069	0.397594	16.3013	0.0637899	0.695762	28.5262	-0.185107	0.279779	11.4709	-0.0167171
735	cg14665812	FGF18 gene body	0.791102	0.779635	0.802806	0.898078	0.891293	0.904812	5.95577e-44	2.44187e-42	0.816163	0.783919	0.846713	0.595726	0.285381	0.804739	0.797785	0.780419	0.81501	0.471141	0.160565	0.765329	0.327803	13.4399	0.00521449	0.213794	1.86074e-05	0.000762903	1.98794e-22	8.15055e-21	0.236854	4.33492e-08	1.77732e-06	-0.231169	0.313347	12.8472	-0.000772201	0.996434	40.8538	0.299876	1.93104e-06	7.91726e-05	0.314634	0.0480009	1.96804	0.00334685	0.984544	40.3663	-0.170016
736	cg00361609	FGF18 gene body	0.723932	0.711464	0.735868	0.754129	0.720701	0.781684	0.0846149	3.46921	0.753783	0.707244	0.791977	0.638647	0.278027	0.831939	0.735525	0.719234	0.751813	0.512773	0.127153	0.768823	0.411151	16.8572	0.0186551	0.764859	0.989423	40.5663	0.305751	12.5358	0.0193255	0.659562	27.042	-0.0337662	0.884472	36.2634	-0.158559	0.355675	14.5827	-0.000418229	0.994825	40.7878	0.186492	0.249232	10.2185	-0.0686104	0.690923	28.3278	-0.25206
737	cg24678581	FGF18 gene body	0.604134	0.591566	0.616783	0.802184	0.785551	0.818889	4.58447e-35	1.87963e-33	0.541203	0.486419	0.602141	0.484601	0.271374	0.841028	0.616711	0.597495	0.635509	0.483373	0.283951	0.684882	0.00601546	0.246634	0.976	40.016	8.33444e-11	3.41712e-09	3.51006e-31	1.43913e-29	0.196945	5.80549e-06	0.000238025	-0.0220779	0.924323	37.8972	-0.0409266	0.812662	33.3192	0.257917	4.72471e-05	0.00193713	0.154597	0.340847	13.9747	0.0616593	0.720913	29.5574	-0.132195
738	cg26370372	FGF18 gene body	0.971135	0.967311	0.974518	0.984644	0.98369	0.985507	6.90351e-12	2.83044e-10	0.97315	0.964078	0.979231	0.888618	0.476493	0.971934	0.972015	0.966962	0.976615	0.875886	0.5633	0.970199	0.870202	35.6783	0.669111	27.4335	0.00615828	0.252489	3.07027e-06	0.000125881	0.00785235	0.857955	35.1762	0.0727273	0.754064	30.9166	-0.196139	0.251597	10.3155	-0.00699697	0.91359	37.4572	0.0103189	0.949611	38.9341	0.141726	0.409644	16.7954	-0.0450531
739	cg25085969	FGF18 gene body	0.934255	0.932	0.93632	0.937491	0.933195	0.941755	0.379511	15.56	0.937419	0.929798	0.944288	0.811032	0.624105	0.918377	0.930597	0.926029	0.934458	0.788707	0.68371	0.924575	0.209718	8.59845	0.26264	10.7682	0.985966	40.4246	0.132243	5.42198	0.10628	0.0151289	0.620286	-0.0272727	0.906584	37.17	-0.0046332	0.978605	40.1228	0.172433	0.00705326	0.289184	-0.351032	0.0263558	1.08059	0.00733732	0.966123	39.6111	0.0484913
740	cg02715777	FGF18 gene body	0.835169	0.825684	0.845233	0.929236	0.921324	0.93658	2.09581e-34	8.59283e-33	0.845659	0.812526	0.877174	0.651098	0.316884	0.889545	0.836533	0.82207	0.849784	0.704786	0.23053	0.922157	0.640798	26.2727	0.249201	10.2172	9.74102e-06	0.000399382	4.28425e-24	1.75654e-22	0.100202	0.0220429	0.903757	0.105195	0.649967	26.6487	-0.138996	0.418814	17.1714	0.151926	0.0177953	0.729608	0.369231	0.0190425	0.780741	-0.154213	0.369181	15.1364	-0.428715
741	cg13396201	FGF18 gene body	0.929801	0.922094	0.937084	0.973392	0.971395	0.975329	3.24967e-26	1.33236e-24	0.940304	0.922595	0.954665	0.69419	0.189451	0.950745	0.927591	0.915082	0.939029	0.711561	0.150802	0.93128	0.427553	17.5297	0.746953	30.6251	0.000361238	0.0148108	1.06662e-12	4.37312e-11	0.141114	0.00122692	0.0503039	0.00519481	0.98217	40.269	0.112227	0.514621	21.0995	0.21479	0.000750593	0.0307743	0.134146	0.409228	16.7784	0.0867606	0.614864	25.2094	-0.186259
742	cg04581294	FGF18 gene body	0.722452	0.709906	0.735133	0.852941	0.838646	0.865982	3.02444e-29	1.24002e-27	0.67078	0.614216	0.724757	0.551497	0.291115	0.770427	0.731911	0.712952	0.749539	0.52704	0.337264	0.814802	0.0210095	0.861391	0.544393	22.3201	1.54748e-07	6.34466e-06	2.66472e-21	1.09254e-19	0.0069371	0.874365	35.849	0.00519481	0.98217	40.269	-0.0921493	0.59298	24.3122	0.00671424	0.917069	37.5998	0.158724	0.327952	13.446	0.120744	0.48301	19.8034	-0.133262
743	cg01809675	FGF18 gene body	0.740406	0.726462	0.753814	0.842452	0.831731	0.853458	1.60483e-23	6.57981e-22	0.591218	0.517311	0.659706	0.589697	0.387002	0.823507	0.741328	0.722781	0.758667	0.579362	0.159193	0.829665	0.000117211	0.00480567	0.816583	33.4799	1.13281e-08	4.64452e-07	2.1098e-17	8.65019e-16	0.0313619	0.474613	19.4591	-0.380519	0.0888143	3.64139	-0.0460746	0.789598	32.3735	0.103607	0.107161	4.39362	0.118011	0.468304	19.2005	-0.166441	0.33195	13.6099	-0.336594
744	cg06634903	FGF18 gene body	0.93574	0.927045	0.944318	0.970698	0.96936	0.972001	8.73605e-14	3.58178e-12	0.91509	0.86256	0.956137	0.823498	0.586279	0.960383	0.940628	0.929112	0.952157	0.734313	0.229493	0.945779	0.312963	12.8315	0.0555564	2.27781	0.0279236	1.14487	1.5787e-06	6.47266e-05	-0.0145314	0.740474	30.3594	-0.0311688	0.893308	36.6256	-0.223423	0.190243	7.79996	-0.010761	0.867458	35.5658	-0.198687	0.219051	8.98108	-0.101178	0.557101	22.8412	-0.0748118
745	cg22110655	FGF18 gene body	0.889304	0.883382	0.89495	0.921129	0.916577	0.925856	1.19042e-14	4.88074e-13	0.899758	0.881306	0.913764	0.751772	0.342857	0.947545	0.889583	0.879987	0.898997	0.727699	0.328326	0.888085	0.291757	11.9621	0.535425	21.9524	0.0167998	0.68879	1.62809e-08	6.67517e-07	0.0111777	0.798896	32.7547	-0.0506494	0.827405	33.9236	-0.0980695	0.569339	23.3429	-0.0651257	0.311993	12.7917	0.0146341	0.928586	38.072	-0.0193087	0.911003	37.3511	0.0796728
746	cg09183151	FGF18 gene body	0.516342	0.50658	0.526194	0.612931	0.59023	0.636088	8.35766e-11	3.42664e-09	0.449398	0.417237	0.483922	0.476079	0.0879263	0.685769	0.540335	0.525927	0.55503	0.452009	0.0788089	0.719703	6.5651e-06	0.000269169	0.591123	24.236	5.36301e-12	2.19883e-10	6.71769e-07	2.75425e-05	0.240531	2.63335e-08	1.07967e-06	0.461033	0.0354198	1.45221	0.263063	0.121113	4.96562	0.318142	4.06257e-07	1.66565e-05	0.118762	0.46546	19.0838	-0.0187938	0.913367	37.448	-0.0353311
747	cg22354363	FGF19 gene body	0.493642	0.481934	0.50607	0.593091	0.570219	0.61666	9.77366e-11	3.12757e-09	0.489793	0.438926	0.538752	0.464776	0.111204	0.691725	0.499588	0.480913	0.51723	0.369432	0.0831425	0.903696	0.711862	22.7796	0.0703297	2.25055	0.000630948	0.0201903	8.47794e-09	2.71294e-07	0.162997	0.000183896	0.00588468	-0.182778	0.427765	13.6885	0.462524	0.00450785	0.144251	0.168518	0.00848224	0.271432	0.168856	0.297609	9.52349	-0.0844436	0.624377	19.9801	-0.0655641
748	cg05159438	FGF19 gene body	0.356797	0.346092	0.368474	0.417924	0.399149	0.436463	5.60295e-07	1.79294e-05	0.32519	0.28704	0.364574	0.404331	0.0816311	0.805975	0.367773	0.3534	0.382142	0.391387	0.0628519	0.836334	0.0550709	1.76227	0.792111	25.3476	0.000158939	0.00508605	0.000128153	0.00410091	0.372067	1.39021e-18	4.44868e-17	0.477094	0.0287479	0.919932	0.235706	0.166386	5.32434	0.471245	7.75155e-15	2.4805e-13	0.150281	0.354656	11.349	0.0211109	0.902734	28.8875	-0.0641413
749	cg04972566	FGF19 promoter	0.316779	0.301455	0.334422	0.212017	0.19251	0.232534	1.17485e-13	3.75952e-12	0.289147	0.225618	0.358329	0.291088	0.077795	0.658156	0.330559	0.306009	0.351897	0.232028	0.0719721	0.642925	0.215097	6.8831	0.143879	4.60411	0.0271151	0.867684	5.5318e-13	1.77018e-11	0.112811	0.00989482	0.316634	0.0460544	0.842866	26.9717	0.0667191	0.699039	22.3692	0.112238	0.0807911	2.58532	0.188555	0.243937	7.806	-0.167986	0.327418	10.4774	-0.271623
750	cg20014822	FGF19 promoter	0.311377	0.295462	0.327711	0.199138	0.180383	0.219475	7.65348e-15	2.44911e-13	0.26321	0.20981	0.321236	0.244906	0.0902521	0.657585	0.32792	0.30251	0.350976	0.310101	0.0798296	0.638489	0.057789	1.84925	0.137886	4.41235	0.0364135	1.16523	3.65586e-14	1.16987e-12	0.0308048	0.4825	15.44	-0.200049	0.384606	12.3074	-0.0387316	0.822546	26.3215	-0.00145116	0.982045	31.4255	0.14334	0.377571	12.0823	-0.219991	0.19732	6.31424	-0.171794
751	cg23167906	FGF19 promoter	0.220762	0.209116	0.233051	0.16581	0.150538	0.181458	5.16657e-08	1.6533e-06	0.183334	0.166431	0.201599	0.222285	0.163493	0.28605	0.222104	0.204117	0.240759	0.232301	0.147795	0.436564	0.00298555	0.0955377	0.519667	16.6293	0.131392	4.20453	4.15093e-06	0.00013283	0.0891467	0.0417568	1.33622	-0.299353	0.187409	5.99708	-0.358665	0.0317068	1.01462	0.0776952	0.227537	7.28118	0.0382739	0.814616	26.0677	-0.139538	0.416985	13.3435	-0.221353
752	cg11207763	FGF19 promoter	0.282385	0.265736	0.301733	0.146036	0.134202	0.158295	2.35222e-29	7.5271e-28	0.204686	0.162778	0.255663	0.253841	0.104222	0.526012	0.276544	0.250202	0.301862	0.250691	0.0594185	0.613263	0.0178741	0.57197	0.934754	29.9121	0.0355648	1.13807	1.09279e-16	3.49691e-15	0.0314456	0.473434	15.1499	-0.17918	0.437071	13.9863	0.124684	0.468737	14.9996	0.00722204	0.910822	29.1463	0.145403	0.370669	11.8614	-0.19991	0.242414	7.75725	-0.314186
753	cg18210732	FGF19 promoter	0.224195	0.204205	0.243486	0.0331998	0.0289777	0.0377924	6.30015e-66	2.01605e-64	0.143356	0.0954322	0.201629	0.194084	0.0467399	0.769133	0.219842	0.190211	0.251312	0.147645	0.0280455	0.663656	0.0124277	0.397688	0.40365	12.9168	0.000165007	0.00528022	4.73927e-30	1.51657e-28	-0.277924	1.03091e-10	3.2989e-09	0.114416	0.621417	19.8854	-0.298578	0.0769204	2.46145	-0.305901	1.16818e-06	3.73818e-05	-0.0521576	0.749248	23.9759	0.0222694	0.897423	28.7176	-0.167408
754	cg03733760	FGF19 promoter	0.375166	0.362091	0.38874	0.196017	0.180283	0.213567	2.50348e-35	8.01115e-34	0.396021	0.341634	0.449315	0.389167	0.131742	0.870916	0.373342	0.353722	0.393291	0.408964	0.10688	0.820239	0.419814	13.4341	0.746222	23.8791	1.26282e-08	4.04101e-07	3.22701e-31	1.03264e-29	-0.0182872	0.676791	21.6573	0.189974	0.409477	13.1033	0.100808	0.55855	17.8736	0.0493301	0.443985	14.2075	0.20075	0.214204	6.85453	-0.043509	0.801072	25.6343	-0.225028
755	cg24370475	FGF19 promoter	0.360637	0.345031	0.376909	0.147031	0.131787	0.162148	1.73189e-47	5.54204e-46	0.340863	0.279057	0.405467	0.230047	0.108194	0.516626	0.373725	0.350664	0.397909	0.333774	0.109028	0.976729	0.308425	9.86958	0.0326372	1.04439	5.90775e-08	1.89048e-06	1.25539e-41	4.01726e-40	0.0524406	0.231666	7.41332	0.236029	0.302994	9.69581	-0.0555772	0.747496	23.9199	0.0896579	0.16355	5.23361	0.158724	0.327952	10.4945	-0.216773	0.204121	6.53186	-0.354022
756	cg21052682	FGF19 promoter	0.240956	0.223976	0.259838	0.0505851	0.0399375	0.0626523	5.90222e-50	1.88871e-48	0.181648	0.132787	0.234832	0.184866	0.0364936	0.724917	0.242213	0.21821	0.268035	0.212534	0.0297546	0.950807	0.0443433	1.41899	0.639084	20.4507	2.32424e-05	0.000743756	5.35595e-33	1.7139e-31	-0.146006	0.000820458	0.0262547	-0.164069	0.477297	15.2735	-0.128796	0.454081	14.5306	-0.146133	0.0226973	0.726313	-0.0332083	0.838804	26.8417	-0.108	0.530679	16.9817	-0.414962
757	cg09574088	FGF19 promoter	0.124961	0.110761	0.141138	0.0318158	0.023817	0.0418503	4.34517e-22	1.39045e-20	0.079866	0.0450592	0.127375	0.121585	0.0201563	0.560724	0.124117	0.102193	0.146957	0.129615	0.017418	0.504448	0.0933659	2.98771	0.856762	27.4164	0.0514409	1.64611	2.48781e-13	7.961e-12	-0.329608	1.07838e-14	3.45083e-13	-0.0302232	0.896528	28.6889	-0.520887	0.00112543	0.0360139	-0.349179	2.24333e-08	7.17866e-07	-0.0153846	0.924934	29.5979	-0.100534	0.559625	17.908	-0.256328
758	cg15774153	FGF19 promoter	0.241143	0.228321	0.254868	0.14781	0.133584	0.163325	6.63566e-16	2.12341e-14	0.198521	0.166574	0.235836	0.229709	0.0812836	0.51853	0.24172	0.221714	0.261135	0.212421	0.0666028	0.522135	0.0469094	1.5011	0.638844	20.443	0.016455	0.526561	1.45758e-12	4.66427e-11	-0.362656	1.13892e-17	3.64455e-16	0.204366	0.374213	11.9748	-0.464116	0.00435395	0.139326	-0.363632	5.20802e-09	1.66657e-07	-0.0238274	0.883969	28.287	-0.114951	0.504398	16.1407	-0.334578
759	cg11240634	Downstream of FGF19 intergenic region	0.0952905	0.0898432	0.101194	0.0872225	0.0809953	0.0942046	0.0604626	1.9348	0.11453	0.0914309	0.145989	0.108878	0.0655864	0.369127	0.109722	0.102381	0.117633	0.116231	0.0525934	0.324998	0.687295	21.9934	0.738367	23.6278	0.068471	2.19107	1.82209e-05	0.000583068	0.0579812	0.185951	5.95043	-0.0690816	0.766053	24.5137	0.0279875	0.871282	27.881	0.0879031	0.171985	5.50352	-0.242964	0.130877	4.18805	0.0444101	0.797037	25.5052	-0.0208667
760	cg08639748	Downstream of FGF19 intergenic region	0.0780202	0.0741807	0.0818752	0.0697555	0.0656434	0.0743782	0.00829967	0.26559	0.0940558	0.0780833	0.117119	0.142423	0.0693981	0.285412	0.0819091	0.0776131	0.0871451	0.137287	0.0708113	0.494137	0.287292	9.19335	0.818536	26.1932	0.0368657	1.1797	0.000313098	0.0100191	-0.116521	0.0077013	0.246442	0.221637	0.334267	10.6965	-0.375245	0.024125	0.772001	-0.0631633	0.326829	10.4585	-0.384803	0.0142157	0.454902	0.0939692	0.585667	18.7413	-0.159938
761	cg27139491	Downstream of FGF19 intergenic region	0.24629	0.2393	0.254081	0.204279	0.187662	0.22117	0.00149821	0.0479429	0.269363	0.239555	0.303727	0.304791	0.202286	0.521955	0.242873	0.232822	0.254373	0.316747	0.230079	0.760248	0.0818886	2.62043	0.626327	20.0425	0.000235808	0.00754585	0.00176457	0.0564661	-0.197901	5.21854e-06	0.000166993	-0.345408	0.125133	4.00424	-0.493032	0.00224947	0.0719829	-0.137069	0.0326988	1.04636	-0.343527	0.0299848	0.959515	-0.0623029	0.718118	22.9798	-0.146067
762	cg20780721	Downstream of FGF19 intergenic region	0.0643771	0.0608679	0.0683518	0.0498694	0.0437917	0.0563484	0.02773	0.88736	0.071688	0.0549975	0.0934994	0.117199	0.0906792	0.230306	0.0602372	0.0560317	0.0652561	0.121962	0.0744379	0.215535	0.287295	9.19344	0.650554	20.8177	0.0501596	1.60511	0.0402418	1.28774	-0.0607507	0.165764	5.30445	-0.148957	0.519303	16.6177	-0.474064	0.00349119	0.111718	-0.00945109	0.88347	28.271	-0.212383	0.188274	6.02478	0.0417069	0.809156	25.893	-0.187563
763	cg01147192	Downstream of FGF19 intergenic region	0.0510859	0.0442674	0.0586727	0.0230049	0.0212662	0.025085	2.30245e-12	7.36784e-11	0.0656893	0.0351863	0.104293	0.0782118	0.0254378	0.281565	0.0439685	0.0361845	0.0527099	0.0989355	0.0212644	0.618608	0.256125	8.196	0.478026	15.2968	0.025665	0.821281	1.11515e-05	0.000356847	-0.336114	2.98215e-15	9.54288e-14	-0.10722	0.643654	20.5969	-0.501123	0.00185056	0.0592179	-0.234629	0.00022399	0.00716768	-0.397186	0.0111577	0.357046	-0.159619	0.352425	11.2776	-0.165274
764	cg00606989	Downstream of FGF19 intergenic region	0.0561238	0.0538039	0.058742	0.0578046	0.0540511	0.0617019	0.453242	14.5038	0.0644512	0.0550484	0.0795687	0.107857	0.0633686	0.185573	0.0610891	0.0575442	0.0648948	0.107808	0.0563792	0.272352	0.545539	17.4572	0.996059	31.8739	0.305079	9.76252	0.433568	13.8742	0.0928896	0.0338563	1.0834	-0.297914	0.189642	6.06854	-0.189015	0.269568	8.62619	0.14006	0.0290487	0.929558	-0.228518	0.156106	4.99539	0.0997619	0.562661	18.0051	-0.123303
765	cg27330757	Downstream of FGF19 intergenic region	0.123219	0.118052	0.129023	0.106928	0.103527	0.110861	1.73438e-06	5.55001e-05	0.143883	0.122711	0.168912	0.156761	0.0926307	0.343598	0.126348	0.119475	0.134178	0.17898	0.0993593	0.746765	0.198436	6.34997	0.482114	15.4276	0.00757767	0.242485	1.32063e-06	4.22603e-05	0.035681	0.41592	13.3094	0.0374192	0.872068	27.9062	-0.170976	0.318756	10.2002	0.0342575	0.595125	19.044	-0.561726	0.000162268	0.00519259	-0.156658	0.361543	11.5694	-0.147964
766	cg26928125	Downstream of FGF19 intergenic region	0.0850697	0.0728256	0.0984037	0.0256892	0.023389	0.0288756	1.77784e-17	5.68908e-16	0.0823136	0.0497524	0.122508	0.150265	0.0326309	0.698959	0.0754979	0.0582831	0.0938108	0.113783	0.0209739	0.457277	0.776063	24.834	0.396002	12.6721	0.00772809	0.247299	4.86816e-08	1.55781e-06	-0.273519	2.07351e-10	6.63522e-09	-0.353323	0.116146	3.71668	-0.314893	0.0614029	1.96489	-0.198692	0.00185557	0.0593782	-0.37242	0.0179553	0.57457	0.072086	0.676096	21.6351	-0.152588
767	cg12004787	Downstream of FGF19 intergenic region	0.538763	0.521396	0.556902	0.396322	0.35698	0.441138	7.10862e-08	2.27476e-06	0.634762	0.571569	0.691578	0.602853	0.270469	0.875714	0.529892	0.50475	0.555749	0.578676	0.276373	0.883028	0.00363997	0.116479	0.623317	19.9462	4.53784e-09	1.45211e-07	9.68747e-07	3.09999e-05	0.0467439	0.286426	9.16563	0.376351	0.0926607	2.96514	0.285048	0.0919704	2.94305	0.146434	0.022417	0.717345	-0.206379	0.201365	6.44368	0.142499	0.40707	13.0262	-0.217796
768	cg26096837	Downstream of FGF19 intergenic region	0.598678	0.583979	0.614342	0.59423	0.561447	0.628741	0.816778	26.1369	0.649196	0.598566	0.699708	0.595828	0.327471	0.84475	0.601769	0.577686	0.624396	0.490466	0.100388	0.781131	0.141227	4.51925	0.0371415	1.18853	0.0712477	2.27993	0.720124	23.044	0.239999	2.83189e-08	9.06204e-07	0.32382	0.152148	4.86873	0.61042	7.70969e-05	0.0024671	0.284167	6.79532e-06	0.00021745	-0.030394	0.852307	27.2738	-0.0166055	0.923423	29.5495	-0.183295
769	cg02513449	Downstream of FGF19 intergenic region	0.491908	0.476682	0.507391	0.647203	0.61846	0.676307	3.42156e-14	1.0949e-12	0.52884	0.471364	0.579782	0.472121	0.184829	0.809893	0.507133	0.484416	0.528407	0.48901	0.0897256	0.764096	0.47419	15.1741	0.767573	24.5623	0.000348454	0.0111505	1.19942e-11	3.83815e-10	0.257679	2.31011e-09	7.39234e-08	0.506598	0.0191001	0.611203	0.45178	0.00567511	0.181604	0.374919	1.58112e-09	5.05958e-08	0.0716698	0.66032	21.1302	0.0702838	0.683769	21.8806	0.00355682
770	cg24454109	Downstream of FGF19 intergenic region	0.576391	0.561022	0.591613	0.651883	0.623936	0.678884	1.27409e-05	0.000407707	0.620283	0.570864	0.665825	0.559681	0.291951	0.821858	0.590569	0.568161	0.613151	0.587631	0.184478	0.846195	0.345483	11.0554	0.598374	19.148	0.271094	8.67502	0.0010988	0.0351615	0.396038	4.75816e-21	1.52261e-19	0.404415	0.0690084	2.20827	0.420874	0.0105857	0.338741	0.437025	9.35647e-13	2.99407e-11	0.129644	0.425271	13.6087	0.0465984	0.78726	25.1923	-0.0911732
771	cg06578825	Downstream of FGF19 intergenic region	0.447961	0.432527	0.462859	0.466821	0.441424	0.494112	0.235229	7.52734	0.489168	0.437591	0.53529	0.416462	0.130394	0.650537	0.456857	0.435535	0.477552	0.500935	0.123549	0.842221	0.285988	9.15162	0.106964	3.42284	0.451262	14.4404	0.574532	18.385	0.333618	4.90087e-15	1.56828e-13	0.461263	0.0353189	1.1302	0.383336	0.0210106	0.672338	0.418025	1.07168e-11	3.42937e-10	-0.0136961	0.933153	29.8609	-0.027161	0.875053	28.0017	-0.164325
772	cg25264804	Downstream of FGF19 intergenic region	0.311697	0.300474	0.324317	0.407626	0.389423	0.427466	2.34782e-13	7.51302e-12	0.326834	0.27981	0.375617	0.270692	0.0888818	0.462304	0.314482	0.298797	0.331118	0.250545	0.0865251	0.603743	0.6187	19.7984	0.594387	19.0204	0.00389413	0.124612	3.18991e-11	1.02077e-09	-0.092123	0.0353616	1.13157	-0.00863519	0.970366	31.0517	0.134367	0.434625	13.908	-0.138169	0.0313132	1.00202	-0.00637899	0.968838	31.0028	-0.0906224	0.599146	19.1727	-0.132195
773	cg15894129	Downstream of FGF19 intergenic region	0.290414	0.279435	0.302123	0.454471	0.416444	0.495161	1.79753e-16	5.75209e-15	0.288373	0.246399	0.330613	0.302795	0.200349	0.433259	0.294949	0.278841	0.311802	0.286832	0.121475	0.487745	0.781119	24.9958	0.510331	16.3306	7.43204e-07	2.37825e-05	2.21877e-13	7.10005e-12	-0.331787	7.03511e-15	2.25123e-13	-0.322381	0.154083	4.93066	-0.306669	0.0688821	2.20423	-0.329615	1.44524e-07	4.62477e-06	0.214634	0.183524	5.87278	0.207891	0.22373	7.15935	0.155907
774	cg03859090	Downstream of FGF19 intergenic region	0.362922	0.34743	0.37889	0.552817	0.510234	0.599161	5.34443e-11	1.71022e-09	0.405433	0.348005	0.465244	0.438333	0.22758	0.643045	0.352623	0.329053	0.377717	0.35502	0.105183	0.654905	0.128982	4.12742	0.0441549	1.41296	0.000185801	0.00594564	2.09275e-11	6.69681e-10	-0.414042	4.87745e-23	1.56078e-21	-0.292157	0.198754	6.36012	-0.30521	0.0702807	2.24898	-0.393406	2.02756e-10	6.4882e-09	-0.197373	0.222174	7.10957	-0.113149	0.511148	16.3567	-0.136345
775	cg13892042	Downstream of FGF19 intergenic region	0.6576	0.642836	0.672072	0.758795	0.745369	0.77204	2.01401e-19	6.44484e-18	0.647835	0.581384	0.705174	0.650329	0.112	0.858616	0.655484	0.635718	0.675325	0.617118	0.128788	0.952905	0.788632	25.2362	0.541672	17.3335	0.000825795	0.0264255	4.622e-15	1.47904e-13	0.0693006	0.113778	3.64088	0.321661	0.155057	4.96183	0.285844	0.0910269	2.91286	0.0914711	0.155165	4.96528	0.123077	0.449285	14.3771	-0.0172491	0.920464	29.4548	-0.185903
776	cg15047134	Downstream of FGF19 intergenic region	0.642862	0.630448	0.65604	0.780844	0.767709	0.793996	1.17689e-29	3.76606e-28	0.668352	0.617196	0.717198	0.659033	0.374354	0.897852	0.640562	0.622688	0.658775	0.572823	0.189757	0.846423	0.290381	9.2922	0.0807732	2.58474	9.71828e-05	0.00310985	1.93433e-25	6.18987e-24	0.0128841	0.769008	24.6082	0.44975	0.0407957	1.30546	0.187158	0.274388	8.78042	0.0586588	0.362575	11.6024	0.192683	0.233578	7.47449	-0.0118427	0.945347	30.2511	-0.140139
777	cg27630690	Downstream of FGF19 intergenic region	0.595392	0.58147	0.610395	0.760165	0.741816	0.777677	4.75687e-24	1.5222e-22	0.634298	0.590643	0.679258	0.57978	0.105656	0.865169	0.580614	0.558855	0.603541	0.475221	0.0895263	0.86162	0.0836461	2.67667	0.0836001	2.6752	1.94498e-05	0.000622393	3.5305e-24	1.12976e-22	-0.0445978	0.309152	9.89287	0.168386	0.465618	14.8998	0.036344	0.833326	26.6664	0.0462143	0.473326	15.1464	0.270732	0.091089	2.91485	0.094999	0.581547	18.6095	-0.0266762
778	cg13392793	Downstream of FGF19 intergenic region	0.544613	0.531955	0.558266	0.65419	0.640262	0.66845	6.05257e-22	1.93682e-20	0.604461	0.566573	0.644092	0.447963	0.0785165	0.75012	0.545672	0.527934	0.566122	0.377163	0.0696183	0.828132	0.00899395	0.287807	0.163276	5.22484	0.0212082	0.678662	2.38917e-17	7.64534e-16	0.0982557	0.0247725	0.79272	0.583595	0.00548124	0.1754	0.230798	0.175647	5.62069	0.111238	0.0835477	2.67353	0.184428	0.254602	8.14727	-0.227457	0.182157	5.82902	-0.404292
779	cg03520282	FGF20 gene body	0.845205	0.833892	0.856937	0.923581	0.91833	0.928062	4.95238e-32	1.08952e-30	0.89715	0.874709	0.915305	0.694351	0.352357	0.911966	0.839396	0.820714	0.855017	0.599777	0.3	0.878544	4.15302e-05	0.000913664	0.0651224	1.43269	0.0174483	0.383864	1.40574e-18	3.09264e-17	0.133032	0.00232158	0.0510748	0.0434855	0.851534	18.7338	0.259995	0.125674	2.76482	0.0482504	0.454034	9.98874	0.0288931	0.859526	18.9096	0.321298	0.0560355	1.23278	0.10872
780	cg03669147	FGF20 CTCF	0.619954	0.603288	0.63523	0.705848	0.678378	0.731753	7.7632e-07	1.7079e-05	0.73342	0.677062	0.780133	0.57248	0.232704	0.76127	0.597177	0.575503	0.620259	0.515235	0.194737	0.832905	1.18581e-05	0.000260878	0.231763	5.09879	0.347855	7.65282	1.58504e-08	3.48709e-07	0.245996	1.23655e-08	2.7204e-07	-0.206205	0.369835	8.13638	0.318184	0.058596	1.28911	0.225388	0.000398612	0.00876946	0.124578	0.443732	9.76211	0.195919	0.252138	5.54704	-0.0846523
781	cg16294570	FGF20 promoter	0.152984	0.144842	0.161406	0.111474	0.099953	0.122699	4.84864e-08	1.0667e-06	0.134874	0.101756	0.185735	0.14292	0.00964719	0.638992	0.1384	0.127252	0.150012	0.214709	0.0130293	0.462455	0.842241	18.5293	0.0797448	1.75439	0.318363	7.00399	0.00124762	0.0274476	-0.185164	2.06981e-05	0.000455358	0.0883737	0.703257	15.4716	-0.248302	0.144231	3.17308	-0.227129	0.000358213	0.00788068	-0.061729	0.705141	15.5131	-0.0390705	0.821018	18.0624	-0.0955063
782	cg05578055	FGF20 promoter	0.126075	0.112278	0.139551	0.0350948	0.0284623	0.0426558	9.72753e-28	2.14006e-26	0.10056	0.0602878	0.152792	0.077246	0.0253526	0.23738	0.127413	0.106871	0.149444	0.100063	0.0231393	0.410431	0.345308	7.59678	0.358706	7.89153	0.0122466	0.269426	2.06542e-15	4.54393e-14	-0.13112	0.00268634	0.0590995	0.0561103	0.80911	17.8004	-0.0401685	0.816073	17.9536	-0.14624	0.0225969	0.497133	-0.0868668	0.594046	13.069	0.0437665	0.799918	17.5982	0.110143
783	cg02695780	FGF20 promoter	0.158704	0.140575	0.175407	0.0208431	0.0163271	0.0257661	8.36823e-45	1.84101e-43	0.119924	0.0680318	0.186071	0.104275	0.0314343	0.364199	0.168087	0.14241	0.194889	0.128194	0.0415003	0.55483	0.153185	3.37006	0.456502	10.0431	0.00265014	0.0583031	9.777e-24	2.15094e-22	-0.199873	4.18195e-06	9.20029e-05	-0.119234	0.606703	13.3475	0.00605279	0.972052	21.3851	-0.168353	0.00854786	0.188053	0.0485929	0.765887	16.8495	-0.185879	0.277741	6.11031	0.00735076
784	cg11192975	FGF20 promoter	0.215322	0.201658	0.228092	0.0950483	0.0899156	0.100258	3.89964e-50	8.57921e-49	0.166766	0.127721	0.217799	0.20205	0.0723851	0.53736	0.226582	0.207036	0.246279	0.147823	0.055677	0.327786	0.0237481	0.522459	0.0569687	1.25331	0.00467469	0.102843	1.33492e-29	2.93681e-28	-0.206903	1.86505e-06	4.10311e-05	0.0238469	0.918278	20.2021	-0.0464965	0.787715	17.3297	-0.155561	0.0152137	0.3347	0.00487805	0.976168	21.4757	-0.22913	0.178875	3.93524	-0.095797
785	cg24030449	FGF20 promoter	0.378105	0.36247	0.392777	0.187014	0.169389	0.204301	5.8953e-32	1.29697e-30	0.392129	0.326631	0.464944	0.423573	0.125217	0.834098	0.375944	0.354772	0.396946	0.28406	0.103021	0.75035	0.672044	14.785	0.0144987	0.318972	2.9851e-06	6.56721e-05	1.67069e-29	3.67552e-28	-0.0889634	0.0421808	0.927979	0.159914	0.488671	10.7508	0.09203	0.593461	13.0561	-0.108254	0.0922278	2.02901	-0.0350844	0.829827	18.2562	0.0378451	0.826545	18.184	0.0851266
786	cg01003803	FGF20 promoter	0.256873	0.241222	0.27233	0.0641045	0.0540325	0.0742122	6.40111e-60	1.40824e-58	0.260766	0.199128	0.331493	0.181476	0.0315047	0.577961	0.248554	0.22609	0.267943	0.175022	0.0287054	0.413793	0.691769	15.2189	0.853311	18.7728	2.28576e-06	5.02866e-05	2.09449e-39	4.60789e-38	-0.0872488	0.0463246	1.01914	0.0785544	0.735015	16.1703	0.0320523	0.852779	18.7611	-0.0532534	0.408552	8.98815	0.0624765	0.701734	15.4381	-0.144687	0.399829	8.79623	-0.0569091
787	cg06872257	FGF20 promoter	0.473149	0.459132	0.485423	0.287551	0.26875	0.305237	3.54675e-28	7.80285e-27	0.477713	0.419415	0.539968	0.405796	0.128195	0.680363	0.472997	0.4561	0.490268	0.411896	0.0593276	0.933729	0.88429	19.4544	0.912061	20.0653	6.47027e-07	1.42346e-05	4.47851e-28	9.85272e-27	-0.0966101	0.0273033	0.600672	-0.113623	0.623853	13.7248	0.0405812	0.814216	17.9127	-0.0914826	0.155113	3.41248	0.0915572	0.574198	12.6324	-0.186651	0.275714	6.06571	0.0200368
788	cg11196848	FGF20 promoter	0.5678	0.553278	0.582267	0.362876	0.33662	0.387095	9.03851e-22	1.98847e-20	0.567324	0.503217	0.643558	0.434417	0.161089	0.810378	0.568089	0.549529	0.587641	0.428845	0.137683	0.683248	0.98406	21.6493	0.89968	19.793	4.56222e-06	0.000100369	6.70789e-22	1.47574e-20	-0.00246351	0.955222	21.0149	0.0855682	0.712285	15.6703	0.14733	0.39118	8.60597	-0.0406919	0.527835	11.6124	0.0744841	0.647832	14.2523	0.172234	0.315154	6.9334	-0.0141087
789	cg14605021	FGF20 promoter	0.351515	0.339133	0.363936	0.220527	0.207711	0.233475	3.55759e-30	7.82669e-29	0.394802	0.335816	0.458866	0.339682	0.140062	0.695372	0.343555	0.327516	0.360227	0.329255	0.167402	0.824241	0.123151	2.70933	0.814376	17.9163	3.42358e-06	7.53187e-05	1.1177e-23	2.45895e-22	-0.0701255	0.10953	2.40965	-0.141679	0.540141	11.8831	0.142378	0.407471	8.96436	-0.120237	0.061284	1.34825	0.197561	0.221726	4.87797	-0.0664221	0.700317	15.407	-0.148438
790	cg17808882	Downstream of FGF20 intergenic region	0.411335	0.397298	0.424727	0.263851	0.245792	0.281058	2.46138e-23	5.41503e-22	0.425579	0.373149	0.486987	0.388255	0.173776	0.701032	0.404413	0.386363	0.422191	0.374098	0.166401	0.622631	0.49756	10.9463	0.727206	15.9985	5.20581e-06	0.000114528	2.15826e-20	4.74816e-19	-0.0143342	0.743871	16.3652	0.155706	0.500329	11.0072	0.21625	0.205241	4.51531	-0.0826665	0.199073	4.37961	-0.138837	0.392891	8.64361	-0.03836	0.824221	18.1329	0.0853637
791	cg04451175	Downstream of FGF20 intergenic region	0.422161	0.408096	0.435663	0.305505	0.28388	0.32665	2.93966e-14	6.46725e-13	0.494642	0.42371	0.568081	0.432838	0.0678906	0.758458	0.409875	0.392108	0.428833	0.371461	0.150064	0.689456	0.0276235	0.607717	0.168066	3.69745	9.64641e-06	0.000212221	3.35543e-11	7.38194e-10	0.0297644	0.497418	10.9432	-0.0561103	0.80911	17.8004	0.105511	0.540248	11.8855	-0.0138011	0.830517	18.2714	0.0739212	0.650322	14.3071	0.200554	0.24087	5.29913	-0.00758788
792	cg27110277	Downstream of FGF20 intergenic region	0.534577	0.51945	0.549035	0.353977	0.332399	0.373732	6.75156e-24	1.48534e-22	0.571182	0.502874	0.644711	0.48875	0.107672	0.818433	0.515063	0.495563	0.534246	0.464571	0.194685	0.690889	0.14506	3.19132	0.630337	13.8674	1.08923e-06	2.39631e-05	9.08126e-20	1.99788e-18	-0.0342145	0.435353	9.57778	-0.0294579	0.899135	19.781	0.14004	0.415296	9.1365	-0.103219	0.10849	2.38677	-0.00600375	0.970671	21.3548	0.263757	0.120098	2.64215	0.208904
793	cg23296836	Downstream of FGF20 intergenic region	0.803357	0.792881	0.813247	0.775177	0.75281	0.798901	0.0313764	0.690281	0.840239	0.789485	0.876377	0.772586	0.227273	0.919229	0.790354	0.775433	0.804582	0.652583	0.267735	0.926633	0.0168762	0.371276	0.0301475	0.663246	0.00522284	0.114902	0.373951	8.22691	0.103268	0.0182727	0.401998	0.200594	0.383284	8.43224	0.146643	0.39342	8.65524	0.0371283	0.564624	12.4217	0.0502814	0.757992	16.6758	0.037459	0.828288	18.2223	-0.0924773
794	cg21747559	Downstream of FGF20 intergenic region	0.741923	0.728981	0.754718	0.90386	0.897062	0.910833	3.96228e-71	8.71701e-70	0.783022	0.731519	0.828608	0.645029	0.348609	0.861578	0.738089	0.718775	0.757081	0.511209	0.211297	0.81998	0.0980528	2.15716	0.00320759	0.0705669	3.44533e-05	0.000757972	1.25915e-41	2.77012e-40	0.179789	3.60308e-05	0.000792678	-0.332454	0.140895	3.09968	0.295211	0.0804728	1.7704	0.176821	0.00571031	0.125627	0.287805	0.0717288	1.57803	0.224496	0.188068	4.13749	-0.07825
795	cg21653826	Downstream of FGF20 intergenic region	0.231396	0.213778	0.247868	0.0577185	0.0508193	0.0661307	1.67707e-57	3.68955e-56	0.229548	0.159798	0.311058	0.225967	0.076434	0.603912	0.230136	0.203689	0.257165	0.225581	0.0824666	0.401865	0.986884	21.7114	0.991574	21.8146	0.000158521	0.00348746	2.71657e-31	5.97646e-30	-0.199098	4.56323e-06	0.000100391	0.307204	0.175542	3.86192	-0.040031	0.816692	17.9672	-0.216149	0.00069324	0.0152513	-0.0893058	0.583688	12.8411	0.116496	0.498648	10.9703	0.343945
796	cg03919781	Downstream of FGF20 intergenic region	0.210253	0.194499	0.225684	0.059225	0.0528062	0.0669147	1.07452e-55	2.36394e-54	0.219855	0.153648	0.297913	0.271621	0.0749058	0.710514	0.202886	0.181561	0.223918	0.244544	0.105739	0.413265	0.664535	14.6198	0.51745	11.3839	0.000136987	0.0030137	1.85038e-30	4.07084e-29	-0.211332	1.1052e-06	2.43144e-05	0.387161	0.0829322	1.82451	-0.144579	0.400183	8.80403	-0.222338	0.000479684	0.0105531	-0.229081	0.155061	3.41135	-0.0176353	0.918689	20.2112	0.236647
797	cg23218760	Downstream of FGF20 intergenic region	0.220458	0.202665	0.237333	0.0489987	0.0447485	0.0547477	1.06639e-63	2.34605e-62	0.209319	0.140333	0.284843	0.232805	0.0503229	0.659158	0.222275	0.197448	0.246918	0.145311	0.0667918	0.37584	0.704205	15.4925	0.036872	0.811185	0.000175604	0.00386328	1.40106e-34	3.08233e-33	-0.211452	1.08946e-06	2.39681e-05	0.384356	0.0853804	1.87837	-0.283381	0.0939719	2.06738	-0.186357	0.0035498	0.0780956	-0.15666	0.334361	7.35594	-0.105297	0.541075	11.9036	0.127927
798	cg18577280	Downstream of FGF20 intergenic region	0.183863	0.168971	0.198533	0.0221034	0.0196374	0.0255765	6.99305e-73	1.53847e-71	0.152383	0.0944083	0.220183	0.165404	0.00907293	0.648962	0.178322	0.156732	0.198924	0.0858816	0.00857376	0.545705	0.394078	8.66971	0.107867	2.37308	0.00032931	0.00724481	4.62686e-35	1.01791e-33	-0.196565	6.05574e-06	0.000133226	0.550742	0.00981032	0.215827	-0.103173	0.549313	12.0849	-0.14568	0.0231257	0.508765	-0.0472723	0.772078	16.9857	0.0199781	0.90793	19.9745	0.218012
799	cg05956498	Downstream of FGF20 intergenic region	0.178497	0.164049	0.193586	0.0217199	0.0198901	0.0242731	5.195e-70	1.1429e-68	0.150242	0.0932731	0.215719	0.173854	0.00897559	0.614326	0.171743	0.150828	0.193669	0.091054	0.012871	0.599069	0.474149	10.4313	0.104633	2.30193	0.00039437	0.00867615	5.69952e-34	1.25389e-32	-0.198829	4.70358e-06	0.000103479	0.563418	0.00794427	0.174774	-0.129997	0.449845	9.89659	-0.164634	0.0101486	0.22327	-0.23152	0.150593	3.31304	-0.116496	0.498648	10.9703	0.172269
800	cg00720475	Downstream of FGF20 intergenic region	0.190242	0.177075	0.203505	0.0238033	0.0193221	0.0303113	1.81757e-78	3.99865e-77	0.159113	0.104927	0.219783	0.162365	0.0195217	0.548418	0.191576	0.172288	0.212081	0.0945465	0.0259486	0.428667	0.246028	5.41263	0.108382	2.38441	7.34276e-05	0.00161541	1.26521e-42	2.78345e-41	-0.188712	1.42299e-05	0.000313058	0.312815	0.167383	3.68242	-0.0814376	0.636808	14.0098	-0.152749	0.0171793	0.377944	-0.241651	0.133036	2.9268	-0.0993757	0.564182	12.412	0.348568
801	cg13881341	FGF21 gene body	0.380696	0.371889	0.3894	0.345001	0.323915	0.364681	0.00251655	0.0201324	0.338504	0.310833	0.366502	0.363198	0.149098	0.640325	0.397003	0.38453	0.410533	0.35923	0.0511683	0.909068	0.00119679	0.00957432	0.931157	7.44925	0.708075	5.6646	5.9475e-05	0.0004758	-0.294072	7.14104e-12	5.71283e-11	0.276761	0.22455	1.7964	0.182227	0.287459	2.29967	-0.317065	4.46668e-07	3.57334e-06	0.0125704	0.938636	7.50909	-0.03231	0.851608	6.81287	0.0450531
802	cg21967668	FGF21 gene body	0.656489	0.644048	0.668019	0.711055	0.698203	0.724323	6.29101e-09	5.03281e-08	0.623378	0.592954	0.654271	0.608391	0.135816	0.89417	0.672658	0.655166	0.690089	0.627204	0.191402	0.874277	0.00896079	0.0716863	0.7223	5.7784	5.7623e-06	4.60984e-05	0.000607777	0.00486221	-0.339597	1.47993e-15	1.18394e-14	0.157917	0.494188	3.95351	0.10906	0.52663	4.21304	-0.334363	9.30455e-08	7.44364e-07	-0.0377111	0.817296	6.53836	0.109416	0.525272	4.20217	0.0237121
803	cg18550003	FGF21 gene body	0.769706	0.755854	0.782814	0.836083	0.82204	0.84824	1.96689e-11	1.57351e-10	0.779042	0.748351	0.809485	0.632922	0.373134	0.826868	0.789863	0.771655	0.808789	0.59799	0.224647	0.856228	0.674874	5.39899	0.467775	3.7422	0.000949254	0.00759404	8.59549e-05	0.000687639	-0.277827	1.04703e-10	8.37628e-10	-0.0341882	0.883038	7.06431	0.0561406	0.74502	5.96016	-0.248165	9.23353e-05	0.000738683	0.00938086	0.954187	7.6335	0.0768488	0.655973	5.24778	-0.0177841
804	cg07800524	FGF21 gene body	0.655653	0.644951	0.666211	0.732972	0.708833	0.752744	2.77433e-08	2.21946e-07	0.653952	0.624824	0.681568	0.58285	0.0477383	0.912422	0.667633	0.651443	0.684642	0.60415	0.219849	0.914802	0.40556	3.24448	0.652755	5.22204	2.77535e-05	0.000222028	7.55997e-06	6.04798e-05	-0.26608	6.56102e-10	5.24882e-09	0.486774	0.0252328	0.201863	0.0868185	0.614627	4.91702	-0.228627	0.000326544	0.00261235	0.107317	0.50982	4.07856	0.0668083	0.698656	5.58924	-0.029403
805	cg03531100	FGF21 gene body	0.514127	0.495771	0.531607	0.788954	0.763014	0.815968	7.01837e-31	5.61469e-30	0.497153	0.434073	0.568005	0.473008	0.287305	0.699468	0.520277	0.495853	0.54604	0.411782	0.12344	0.838308	0.531381	4.25105	0.194311	1.55449	7.42401e-10	5.93921e-09	7.42727e-30	5.94182e-29	-0.174845	5.91566e-05	0.000473253	0.439562	0.0461728	0.369383	0.00659575	0.969546	7.75636	-0.130747	0.0417118	0.333695	0.0984991	0.54539	4.36312	0.255262	0.132959	1.06367	0.04695
806	cg16155702	FGF21 gene body	0.5974	0.58584	0.608713	0.694907	0.682829	0.707886	3.0431e-21	2.43448e-20	0.580282	0.540043	0.618271	0.539371	0.119151	0.763913	0.610246	0.594459	0.627539	0.493128	0.10705	0.837541	0.186532	1.49226	0.345477	2.76382	2.13183e-06	1.70546e-05	5.6933e-14	4.55464e-13	-0.289128	1.64703e-11	1.31763e-10	0.219781	0.338433	2.70746	0.00245423	0.988666	7.90933	-0.235074	0.000217741	0.00174193	0.0896811	0.582101	4.65681	0.235438	0.166881	1.33505	-0.000118561
807	cg17264470	FGF21 gene body	0.704809	0.690407	0.718433	0.815925	0.802668	0.828791	7.61538e-24	6.0923e-23	0.770014	0.7359	0.801933	0.720929	0.122772	0.951371	0.715119	0.694651	0.73752	0.611818	0.272262	0.924486	0.00701495	0.0561196	0.0426256	0.341004	0.0135902	0.108722	2.45236e-14	1.96189e-13	-0.282333	5.05853e-11	4.04683e-10	0.364674	0.104087	0.832693	0.123479	0.473079	3.78463	-0.22001	0.000551624	0.00441299	0.137336	0.398077	3.18462	0.132587	0.440791	3.52633	-0.0969826
808	cg22202689	Downstream of FGF21 intergenic region	0.432079	0.419572	0.443938	0.420305	0.398745	0.441241	0.347469	2.77976	0.42188	0.36699	0.477619	0.406522	0.197531	0.640088	0.443086	0.424593	0.461364	0.390748	0.154197	0.62301	0.41674	3.33392	0.646088	5.1687	0.955329	7.64264	0.111044	0.888351	-0.201026	3.67021e-06	2.93617e-05	0.138381	0.549707	4.39766	0.321811	0.0556217	0.444973	-0.146614	0.0222505	0.178004	0.0844278	0.604485	4.83588	0.0041192	0.980978	7.84782	-0.0557235
809	cg23518439	Upstream of FGF22 intergenic region	0.365358	0.356668	0.373448	0.454495	0.440504	0.468829	1.15961e-16	2.6671e-15	0.333628	0.306687	0.362287	0.356976	0.0789164	0.850404	0.378377	0.365516	0.391312	0.397561	0.0668744	0.823031	0.0117864	0.271086	0.47746	10.9816	1.25789e-09	2.89316e-08	2.81549e-12	6.47564e-11	-0.0149621	0.73307	16.8606	0.0821072	0.723473	16.6399	-0.264889	0.118458	2.72453	-0.0801889	0.212918	4.8971	0.0399625	0.80659	18.5516	-0.0334685	0.84635	19.466	-0.0774201
810	cg01636599	Upstream of FGF22 intergenic region	0.223824	0.211785	0.235196	0.268757	0.234617	0.304803	0.0272871	0.627604	0.174185	0.134755	0.216609	0.177715	0.0297383	0.476654	0.2208	0.203677	0.237962	0.200542	0.0264217	0.469095	0.0568568	1.30771	0.526795	12.1163	0.00104733	0.0240886	0.0242232	0.557134	-0.0493155	0.260711	5.99636	0.0545192	0.814431	18.7319	-0.104859	0.542768	12.4837	-0.0949058	0.140175	3.22403	0.0772983	0.635439	14.6151	-0.0911373	0.597064	13.7325	-0.345604
811	cg14257369	Upstream of FGF22 intergenic region	0.0228112	0.022205	0.0237594	0.0205475	0.0196608	0.0214499	0.0743347	1.7097	0.024294	0.0229079	0.0257306	0.0727938	0.0252906	0.418955	0.0226636	0.0219511	0.0235062	0.0698012	0.0299211	0.219355	0.145617	3.34919	0.891349	20.501	2.1966e-05	0.000505219	0.000882888	0.0203064	-0.02065	0.637843	14.6704	-0.0243037	0.916718	21.0845	0.463644	0.00439909	0.101179	-0.106662	0.097144	2.23431	0.108255	0.506106	11.6404	-0.172749	0.313688	7.21482	-0.0607031
812	cg08415986	Upstream of FGF22 intergenic region	0.0164195	0.0161137	0.0167262	0.0154136	0.0144999	0.0164696	0.0589891	1.35675	0.0172323	0.0160062	0.0185466	0.0823284	0.0252994	0.433906	0.0160087	0.0154923	0.0165411	0.055371	0.00999337	0.376934	0.090513	2.0818	0.337353	7.75913	0.0312845	0.719545	0.335154	7.70853	0.0319179	0.466812	10.7367	0.0761955	0.742709	17.0823	0.417845	0.0112193	0.258043	-0.0936122	0.145685	3.35077	0.379174	0.0158245	0.363963	-0.116625	0.498171	11.4579	-0.351058
813	cg17105737	Upstream of FGF22 intergenic region	0.0275122	0.0268843	0.0281366	0.0238671	0.0225293	0.0252675	0.00086998	0.0200095	0.0287753	0.0253579	0.0332537	0.0877686	0.03032	0.398213	0.0250058	0.0241643	0.0258969	0.0889405	0.0323895	0.527679	0.00843526	0.194011	0.970207	22.3148	0.016454	0.378442	0.274226	6.30719	0.00785947	0.857828	19.73	0.289017	0.203845	4.68844	0.441187	0.00707196	0.162655	-0.183958	0.00400918	0.0922112	0.0827392	0.611757	14.0704	0.0444101	0.797037	18.3319	0.0240678
814	cg18384168	Upstream of FGF22 intergenic region	0.0217217	0.0214244	0.0220646	0.0201481	0.0194595	0.0208481	8.71868e-05	0.0020053	0.0227985	0.0218099	0.0240082	0.06614	0.0198747	0.313819	0.0214292	0.0209835	0.0219398	0.0557787	0.0168784	0.183989	0.050179	1.15412	0.58876	13.5415	5.93124e-05	0.00136418	0.00332417	0.0764559	-0.00139733	0.974593	22.4156	-0.113636	0.623812	14.3477	0.257285	0.129807	2.98556	-0.0949935	0.139808	3.21558	0.0359304	0.825786	18.9931	0.1026	0.551542	12.6855	-0.206901
815	cg03669587	Upstream of FGF22 intergenic region	0.0291231	0.0284445	0.0298516	0.0251939	0.0233955	0.0272331	0.000837696	0.019267	0.0306306	0.0281378	0.0331693	0.091414	0.046168	0.367459	0.0280745	0.0270866	0.0291849	0.0732062	0.0325751	0.330454	0.0832088	1.9138	0.401236	9.22843	0.000444962	0.0102341	0.0225522	0.5187	-0.0225104	0.607857	13.9807	-0.139911	0.545259	12.541	0.089652	0.60308	13.8708	-0.116434	0.070011	1.61025	-0.0771107	0.636262	14.634	0.158074	0.357165	8.21479	0.11287
816	cg22189019	FGF22 promoter	0.302576	0.296721	0.308646	0.366091	0.35451	0.380356	2.71396e-13	6.24211e-12	0.264663	0.243498	0.287705	0.26044	0.095798	0.503752	0.316225	0.308485	0.323881	0.283688	0.0948432	0.797155	8.08453e-06	0.000185944	0.566963	13.0401	3.92499e-12	9.02747e-11	2.9846e-09	6.86458e-08	-0.00228751	0.958419	22.0436	-0.00722544	0.975203	22.4297	-0.161621	0.346339	7.9658	-0.101214	0.115562	2.65792	0.0964353	0.553883	12.7393	0.0214971	0.900963	20.7222	-0.278143
817	cg06497903	FGF22 gene body	0.620404	0.610168	0.63096	0.706572	0.69354	0.720283	1.2832e-16	2.95136e-15	0.599599	0.560173	0.635647	0.623154	0.219668	0.853688	0.635146	0.620463	0.649739	0.556194	0.20548	0.857265	0.104338	2.39976	0.172812	3.97468	1.73708e-05	0.000399527	1.84565e-10	4.245e-09	-0.143482	0.00101135	0.0232611	-0.201655	0.38072	8.75656	0.120597	0.483547	11.1216	-0.175965	0.00595276	0.136914	0.251595	0.11733	2.6986	0.150351	0.381433	8.77297	-0.191357
818	cg03415901	FGF22 gene body	0.847591	0.836932	0.857881	0.937693	0.933113	0.94212	2.22794e-44	5.12426e-43	0.833077	0.787668	0.872964	0.504162	0.284129	0.795441	0.863757	0.849812	0.877737	0.415333	0.150138	0.726147	0.134067	3.08354	0.0236712	0.544438	2.63787e-05	0.000606709	1.51618e-19	3.48722e-18	-0.139691	0.00137614	0.0316512	-0.18392	0.424834	9.77119	0.00424388	0.980402	22.5492	-0.140015	0.0291006	0.669313	-0.0210131	0.897596	20.6447	0.239815	0.158906	3.65483	-0.0171913
819	cg25754733	FGF22 gene body	0.90836	0.89707	0.919124	0.982985	0.980094	0.984988	1.58236e-32	3.63943e-31	0.897676	0.844796	0.944896	0.833434	0.635288	0.972034	0.913605	0.896986	0.930104	0.809494	0.346124	0.982599	0.502434	11.556	0.578276	13.3004	0.00148497	0.0341543	1.18368e-14	2.72247e-13	-0.159122	0.000262163	0.00602976	-0.398713	0.0733991	1.68818	-0.0468595	0.786096	18.0802	-0.151381	0.0182137	0.418915	-0.165854	0.306405	7.04732	-0.0288344	0.867421	19.9507	0.0735076
820	cg09410380	FGF22 gene body	0.498124	0.487019	0.508922	0.536414	0.50325	0.57912	0.0420989	0.968276	0.448077	0.407276	0.491201	0.46971	0.218586	0.755767	0.515204	0.498951	0.530402	0.454144	0.1308	0.823754	0.00247231	0.0568631	0.753572	17.3322	0.00293577	0.0675226	0.277912	6.39197	-0.0136238	0.756154	17.3915	-0.0919601	0.691772	15.9108	-0.0438534	0.799529	18.3892	-0.156145	0.0148313	0.34112	0.0444653	0.785283	18.0615	-0.0460835	0.789558	18.1598	0.0244235
821	cg23047134	FGF22 gene body	0.688558	0.680128	0.696871	0.719632	0.709375	0.728765	3.26214e-06	7.50292e-05	0.657154	0.622497	0.689756	0.697583	0.289706	0.929026	0.705849	0.694635	0.717008	0.611355	0.273764	0.903814	0.0102709	0.23623	0.0624668	1.43674	0.00121299	0.0278988	0.0646861	1.48778	-0.0156891	0.72063	16.5745	0.00722544	0.975203	22.4297	0.224041	0.188988	4.34672	0.011341	0.860386	19.7889	-0.0750469	0.645346	14.843	0.299157	0.0763221	1.75541	0.0199182
822	cg02775417	FGF22 gene body	0.923937	0.912709	0.934408	0.960593	0.941706	0.976084	0.000967877	0.0222612	0.865855	0.806279	0.919081	0.822201	0.364453	0.983671	0.938389	0.922509	0.952559	0.666901	0.31202	0.98035	0.0204417	0.47016	0.00424119	0.0975474	0.00346485	0.0796915	0.0588874	1.35441	-0.0497245	0.256774	5.90579	-0.213479	0.35281	8.11463	0.0908898	0.598065	13.7555	0.00690601	0.914709	21.0383	-0.40663	0.00921987	0.212057	-0.171295	0.31784	7.31033	0.0228698
823	cg12062672	FGF22 gene body	0.837152	0.822738	0.851855	0.908786	0.878529	0.934749	4.64868e-05	0.0010692	0.734088	0.676298	0.794441	0.596242	0.264001	0.885466	0.864698	0.845223	0.882893	0.565471	0.203047	0.923022	0.000278562	0.00640693	0.588797	13.5423	7.05687e-06	0.000162308	0.0142756	0.32834	-0.0523124	0.23281	5.35464	-0.120205	0.603756	13.8864	0.0696704	0.686389	15.7869	-0.000458606	0.994325	22.8695	0.0287054	0.860429	19.7899	-0.125121	0.467168	10.7449	-0.216018
824	cg23646866	Downstream of FGF22 intergenic region	0.915955	0.909231	0.921349	0.92912	0.916193	0.940265	0.0616	1.4168	0.889214	0.862686	0.913929	0.79907	0.647443	0.891156	0.924557	0.917677	0.930865	0.712391	0.215259	0.92622	0.0130507	0.300165	0.0275211	0.632986	0.00832163	0.191397	0.572317	13.1633	-0.0487918	0.265815	6.11375	-0.166185	0.471554	10.8457	0.182664	0.286285	6.58456	-0.00188918	0.976627	22.4624	-0.103377	0.525568	12.0881	-0.0765914	0.657055	15.1123	-0.221827
825	cg13611456	Downstream of FGF22 intergenic region	0.896385	0.892662	0.899464	0.910258	0.904397	0.915656	0.0190237	0.437546	0.89612	0.889026	0.902935	0.812433	0.586528	0.916047	0.907572	0.904963	0.910255	0.790796	0.0589189	0.932068	0.0021063	0.0484449	0.573191	13.1834	0.00350658	0.0806513	0.402142	9.24926	-0.0481103	0.272557	6.26882	-0.130058	0.574184	13.2062	-0.197517	0.248214	5.70892	-0.0194303	0.763144	17.5523	-0.239024	0.137434	3.16099	0.0247152	0.886227	20.3832	0.179857
826	cg08295285	Downstream of FGF22 intergenic region	0.93163	0.926542	0.936349	0.951738	0.945906	0.956978	2.89062e-07	6.64842e-06	0.894982	0.875694	0.914635	0.797421	0.57584	0.97004	0.942312	0.936668	0.946821	0.828078	0.384279	0.976036	6.75325e-05	0.00155325	0.335592	7.71862	4.23511e-06	9.74076e-05	0.0157824	0.362995	0.078031	0.0748731	1.72208	0.166185	0.471554	10.8457	-0.0544631	0.752397	17.3051	0.0909641	0.157476	3.62195	-0.194747	0.228512	5.25578	0.160134	0.350854	8.06964	0.222776
827	cg01936942	Downstream of FGF22 intergenic region	0.855142	0.849713	0.860132	0.84441	0.832719	0.856053	0.103349	2.37702	0.824359	0.790196	0.855286	0.670805	0.245344	0.865308	0.874509	0.868373	0.879731	0.662427	0.170226	0.904798	0.00409521	0.0941897	0.864365	19.8804	0.249671	5.74242	1.91253e-05	0.000439882	-0.0748378	0.0876104	2.01504	-0.149764	0.517018	11.8914	0.0643655	0.709185	16.3113	-0.0483818	0.452804	10.4145	-0.124578	0.443732	10.2058	0.216773	0.204121	4.69477	0.0624815
828	cg02100397	Downstream of FGF22 intergenic region	0.559162	0.534675	0.585164	0.582134	0.514205	0.656382	0.594484	13.6731	0.459322	0.378708	0.54638	0.544875	0.0699735	0.892528	0.574278	0.534106	0.611669	0.551168	0.068979	0.889602	0.0180898	0.416066	0.933957	21.481	0.0322956	0.7428	0.862266	19.8321	-0.113256	0.00960508	0.220917	-0.0919601	0.691772	15.9108	-0.0122012	0.943696	21.705	-0.117822	0.0667147	1.53444	0.109006	0.503144	11.5723	0.00746605	0.965529	22.2072	-0.166815
829	cg18698382	Downstream of FGF22 intergenic region	0.936305	0.933946	0.938292	0.938606	0.933999	0.94277	0.531403	12.2223	0.929551	0.922726	0.935599	0.778861	0.325472	0.942028	0.939711	0.937595	0.941622	0.789278	0.246753	0.972708	0.000455253	0.0104708	0.80328	18.4754	0.0224744	0.516911	0.649372	14.9356	-0.0121297	0.782181	17.9902	0.318576	0.159281	3.66347	0.092658	0.590932	13.5914	-0.0136176	0.832737	19.1529	-0.460413	0.00279475	0.0642793	-0.102079	0.553577	12.7323	0.04778
830	cg10107671	Downstream of FGF22 intergenic region	0.983564	0.98106	0.985179	0.984718	0.980411	0.986969	0.735422	16.9147	0.976717	0.970516	0.981779	0.791112	0.443609	0.979129	0.985647	0.984879	0.986258	0.831751	0.267002	0.985366	0.00446533	0.102703	0.387836	8.92022	0.0226573	0.521119	0.409229	9.41226	-0.00130123	0.97634	22.4558	0.116921	0.613751	14.1163	0.0189206	0.912785	20.994	0.104645	0.10367	2.38441	-0.163422	0.31365	7.21395	0.0172503	0.920459	21.1705	0.158999
831	cg03410718	Downstream of FGF22 intergenic region	0.789224	0.78535	0.792745	0.797158	0.789463	0.803755	0.0570597	1.31237	0.800171	0.787914	0.811182	0.716938	0.633971	0.83032	0.802193	0.797314	0.806711	0.67401	0.253915	0.803174	0.759907	17.4778	0.128058	2.94532	0.655878	15.0852	0.361358	8.31123	-0.134457	0.00207971	0.0478333	0.186548	0.418132	9.61703	-0.0275852	0.873117	20.0817	-0.000539375	0.993326	22.8465	-0.19606	0.225328	5.18254	0.0531634	0.758127	17.4369	0.0773016
832	cg20230370	FGF23 gene body	0.726172	0.71456	0.736903	0.802377	0.783955	0.818436	4.08114e-10	9.38662e-09	0.790029	0.747661	0.825245	0.725196	0.213462	0.929834	0.727732	0.712632	0.74394	0.558233	0.0593348	0.853421	0.00493262	0.11345	0.00675278	0.155314	0.572993	13.1788	8.79655e-09	2.02321e-07	-0.0172143	0.695	15.985	-0.588322	0.005	0.115	-0.148713	0.386702	8.89415	-0.0568357	0.377708	8.68729	-0.0494013	0.762104	17.5284	0.0427367	0.804534	18.5043	-0.0775387
[truncated: 35 more rows]
[truncated: 35 more columns]
