# Supplementary material for: Fibroblast growth factor (FGF), FGF receptor (FGFR), and cyclin D1 (CCND1) DNA methylation in head and neck squamous cell carcinomas is associated with transcriptional activity, gene amplification, human papillomavirus (HPV) status, and sensitivity to tyrosine kinase inhibitors
Source: Clin Epigenetics. 2021 Dec 21;13:228. doi: 10.1186/s13148-021-01212-4 (PMC8693503; doi:10.1186/s13148-021-01212-4)
Supplement: Supplementary file 2 — Additional file 2: Table S2. DNA methylation, copy number variation, drug sensitivity, TP53 mutation status, and HPV-status of analyzed HNSCC cell lines. [file 13148_2021_1212_MOESM2_ESM.xlsx]

## Sheet: Sheet1
							Copy number alteration																											mRNA expression
HNSCC_Cell lines	IC50 of PD 173074	ln(IC50) of PD 173074	IC50 of AZD4547	ln(IC50) of AZD4547	HPV_status	TP53_mut	CCND1_CNV	FGF1_CNV	FGF2_CNV	FGF3_CNV	FGF4_CNV	FGF5_CNV	FGF6_CNV	FGF7_CNV	FGF8_CNV	FGF9_CNV	FGF10_CNV	FGF11_CNV	FGF12_CNV	FGF13_CNV	FGF14_CNV	FGF16_CNV	FGF17_CNV	FGF18_CNV	FGF19_CNV	FGF20_CNV	FGF21_CNV	FGF22_CNV	FGF23_CNV	FGFR1_CNV	FGFR2_CNV	FGFR3_CNV	FGFR4_CNV	CCND1	FGF1	FGF2	FGF3	FGF4	FGF5	FGF6	FGF7	FGF8	FGF9	FGF10	FGF11	FGF12	FGF13	FGF14	FGF16
A253					HPV-negative		14	3	2	14	14	2	2	2	3	3	6	3	5	2	3	3	3	3	14	12	2	3	2	2	3	1	3	9.57	2.84	3.08	3.08	2.4	2.85	2.61	2.59	2.47	2.8	2.38	7.01	3.02	3.33	3	2.67
BB30.HNC	13.4421	2.59839	9.39961	2.24067		TP53_mut	2	2	2	2	2	2	2	2	2	2	2	2	3	2	2	2	1	2	2	1	2	2	2	1	2	2	2	8.88	4.69	5.53	3.18	2.87	3.64	3	2.96	3.06	3.48	2.83	6.33	2.7	3.39	2.95	3.07
BB49.HNC	13.916	2.63304	10.906	2.38931	HPV-negative		2	3	2	2	2	2	2	2	2	2	3	2	3	3	2	3	1	3	2	1	2	2	2	1	2	2	3	8.8	2.56	7.19	3.11	2.24	3.1	2.52	7.65	2.41	3.06	2.33	3.84	2.83	3.54	3.41	2.56
BHY	20.8321	3.03649	44.8526	3.80338	HPV-negative	TP53_mut	10	3	2	10	10	2	3	2	3	2	7	2	3	2	4	2	3	3	10	2	3	2	3	2	3	3	3	9.08	3.11	5.93	3.02	2.94	3.51	3.17	3.11	2.8	3.11	2.75	6.39	2.97	3.26	3.03	3.41
BICR10	2.74499	1.00978	7.64905	2.03458		TP53_mut	2	3	2	2	2	2	2	2	2	2	2	1	2	2	2	2	1	3	2	1	2	2	2	2	2	2	3	8.89	4.02	8.59	3.25	2.89	3.64	3.37	2.94	3.05	3.72	2.96	3.82	3.4	3.91	2.79	3.37
BICR22	29.6483	3.3894	22.0031	3.09118	HPV-negative	TP53_mut	8	2	1	8	8	2	2	2	2	1	2	2	3	1	3	1	1	2	8	1	2	2	2	1	2	1	1	10.03	2.47	4.92	2.58	2.29	2.89	2.58	2.64	2.48	2.73	2.56	6.27	2.84	3.38	3.21	2.75
BICR31					HPV-negative		7	3	2	7	7	2	4	3	3	3	3	3	4	2	3	2	2	3	7	2	3	3	4	3	3	3	3	11.28	3.57	6.59	3.26	3.07	3.55	3.02	3.05	2.79	3.3	2.88	5.51	2.72	2.99	2.88	3.5
BICR78	9.16344	2.21522	13.965	2.63656		TP53_mut	2	2	2	2	2	2	3	3	3	2	4	3	4	2	3	2	2	2	2	2	2	2	3	2	3	2	0	9.15	3.84	6.36	3.68	3.21	3.97	3.34	3.3	3.15	3.65	3.1	7.41	2.68	4.02	2.97	3.66
CA9.22	6.78317	1.91444	5.57562	1.7184	HPV-negative	TP53_mut	3	2	2	3	3	2	3	3	2	1	3	2	4	2	4	1	2	2	3	2	2	2	3	2	2	2	2	10.41	3.67	3.96	4	3.49	3.87	3.6	3.59	3.53	3.75	3.48	5.68	2.67	3.11	3.04	4.22
CAL.27	24.7577	3.20914	28.3471	3.34452	HPV-negative	TP53_mut	3	2	1	3	3	1	2	2	2	2	2	2	3	1	2	1	1	2	3	1	2	2	2	1	2	1	2	8.1	3.65	3.07	2.94	2.66	3.2	3.01	2.75	2.82	2.91	2.53	3.96	2.51	3.83	3.14	2.93
CAL.33	6.23493	1.83017	10.5662	2.35766	HPV-negative	TP53_mut	2	2	2	2	2	2	2	2	2	2	2	2	3	1	2	1	1	2	2	1	2	2	2	1	2	2	2	9.69	5.58	6.37	3.02	2.71	3.4	3.11	3	2.94	3.1	2.84	4.98	2.58	4.31	2.83	3.02
DETROIT562	22.3886	3.10855	14.9905	2.70742	HPV-negative	TP53_mut	6	3	2	6	6	2	3	4	2	4	5	3	4	2	3	1	2	3	6	2	2	2	3	3	2	2	3	11.36	3.63	7.7	3.52	3.43	4.08	3.67	3.51	3.28	3.71	3.37	6.4	5.98	7.66	2.73	3.41
FADU	32.7709	3.48954	10.1764	2.32007	HPV-negative	TP53_mut	14	3	2	14	14	2	5	3	3	3	5	3	3	1	4	1	2	3	14	2	2	2	5	1	3	2	3	10.98	3.83	5.57	3.23	3.16	3.44	3.27	3.25	3.09	3.35	3.24	5.8	3.47	3.54	2.89	3.6
HN	9.608	2.2626	13.3485	2.59141	HPV-negative	TP53_mut	3	3	2	3	3	3	2	2	4	3	6	3	4	2	3	2	2	3	3	2	3	2	2	6	4	2	3	6.53	3.65	4.49	3.26	2.96	3.61	3	2.97	2.95	3.3	2.81	7.39	2.65	5.16	2.81	3.09
HO.1.N.1	10.0745	2.31	11.9708	2.48247		TP53_mut	5	3	2	5	5	2	3	4	3	4	8	4	3	2	4	2	2	3	5	3	3	3	3	3	3	3	3	7.82	3.44	3.4	2.88	2.51	2.95	2.56	2.2	2.54	2.75	2.27	3.75	2.89	4.79	2.95	2.76
HO.1.U.1	19.0718	2.94821	18.3917	2.9119		TP53_mut	4	2	2	4	4	2	3	2	3	4	5	2	3	1	4	1	2	2	4	2	2	2	3	4	3	2	2	8.59	3.17	4.67	3.05	2.62	3.03	2.7	2.65	2.98	3.16	2.73	3.99	3.66	3.73	3.09	2.71
HSC.2	16.1456	2.78165	13.4375	2.59805		TP53_mut	3	3	2	3	3	2	4	2	2	3	4	3	4	2	3	2	2	3	3	2	2	2	4	2	2	2	3	10.87	3.3	4.68	3.51	3.29	3.87	3.46	3.21	3.21	3.63	3.14	5.87	2.61	3.19	2.94	3.36
HSC.3	8.06732	2.08782	17.0918	2.8386	HPV-negative	TP53_mut	5	3	2	5	5	2	3	2	3	3	4	3	3	2	3	2	2	3	5	2	2	2	3	2	3	2	3	10.77	3.17	3.47	3.38	2.93	3.85	3.17	2.88	2.71	3.24	2.94	6.45	2.52	3.25	2.9	3.23
HSC.4			8.6201	2.1541		TP53_mut	7	3	2	7	7	2	4	4	4	4	3	4	4	2	4	2	2	3	7	2	3	5	4	2	4	2	3	9.1	3.4	4.53	3.1	2.49	3.17	2.73	2.67	2.78	3.25	2.81	7.07	2.76	6.74	2.75	2.8
JHU.011	3.42888	1.23223	9.61872	2.26371	HPV-negative	TP53_mut	8	3	3	8	8	3	5	4	3	2	4	3	4	2	6	2	3	3	8	3	3	3	5	3	4	2	3	10.91	3.39	3	2.85	2.64	3.27	3	2.71	2.67	3.27	2.77	6.05	2.86	4.39	2.89	2.68
JHU.022	25.817	3.25103	23.1267	3.14099	HPV-negative	TP53_mut	6	3	2	5	5	2	3	3	3	3	4	2	4	3	3	1	3	3	6	3	3	2	3	4	3	3	2	11.34	2.58	2.59	2.71	2.26	2.9	2.48	2.55	2.59	2.8	2.63	4.06	4.89	5.41	2.98	2.39
KON	3.2103	1.16637	3.57741	1.27464		TP53_mut	3	3	2	3	3	2	3	3	4	3	5	3	4	1	3	2	2	3	3	2	2	2	3	2	3	3	3	8.65	2.95	7.11	2.89	2.69	3.31	3.04	2.82	2.72	2.94	2.66	5.36	2.88	5.35	2.82	2.66
KOSC.2	28.2888	3.34246	6.43588	1.86189		TP53_mut	7	3	2	7	7	2	4	2	3	2	3	3	4	2	4	2	2	2	7	3	2	3	4	2	3	3	2	11.04	4.65	6.52	3.58	3.26	4.04	3.45	3.54	3.13	3.72	3.23	7.4	2.94	3.21	2.92	3.6
LB771.HNC	37.4537	3.6231	16.6532	2.8126		TP53_mut	3	3	2	3	3	2	4	3	3	3	4	3	5	2	3	2	3	3	3	3	4	3	4	3	3	2	3	9.26	3.17	2.8	3.38	2.92	3.15	2.81	2.93	2.56	3.09	2.81	6.41	2.53	2.94	2.84	2.99
OSC.19	26.6626	3.28326	32.3378	3.47624	HPV-negative	TP53_mut	8	6	5	8	8	4	6	5	6	4	8	6	5	4	5	3	4	6	8	5	4	4	6	5	5	5	6	10.49	3.36	5.96	2.98	2.92	4.61	3.14	3.02	2.98	3.35	2.93	7.87	2.67	3.16	3.28	3.21
OSC.20	24.1334	3.1836	11.7046	2.45998		TP53_mut	3	3	2	3	3	2	3	3	3	2	5	3	2	2	2	2	2	4	3	3	2	2	3	2	3	2	4	10.11	3.12	5.76	3.07	2.84	3.28	2.86	3.06	2.83	3.23	2.7	4.35	3.29	3.58	3.05	3.08
PCI.15A	0.821824	-0.196229	20.6534	3.02788	HPV-negative	TP53_mut	8	4	2	8	8	2	2	4	3	3	7	5	5	2	3	2	3	4	8	4	3	2	2	3	3	1	4	8.97	4.81	3.56	2.9	2.53	2.92	2.75	2.79	2.76	2.78	2.28	5.02	3.12	4.4	3.05	3
PCI.30	4.47164	1.49775	18.2693	2.90522	HPV-negative	TP53_mut	6	2	2	6	6	2	3	3	2	1	3	2	4	2	1	2	2	2	6	2	2	2	3	2	2	2	2	9.5	4.41	7.28	2.88	2.5	2.83	2.61	2.53	2.34	2.87	2.31	3.32	3.52	10.71	3.37	2.46
PCI.38	3.95802	1.37574	3.09762	1.13063		TP53_mut	8	2	2	8	8	2	2	4	3	2	3	2	4	2	3	2	2	2	8	2	2	2	2	2	3	2	3	11.24	5.16	5.4	3.38	2.97	3.52	2.88	3.08	2.68	3.28	2.7	4.08	4.51	8.55	3.09	2.93
PCI.4B	7.20116	1.97424	3.86997	1.35325		TP53_mut	4	4	2	4	4	2	3	4	3	4	4	3	4	2	4	2	2	4	4	2	3	3	3	2	3	2	4	9.23	4.85	5.31	3.2	3.11	3.3	2.93	2.91	3.1	3.34	2.77	4.38	3.77	4.67	3	3.23
PCI.6A	9.23161	2.22263	3.09845	1.1309		TP53_mut	4	2	2	4	4	2	4	3	4	3	7	3	4	2	4	2	3	2	4	3	3	3	4	3	4	4	2	8.46	2.94	3.15	2.92	2.94	3.18	2.8	2.92	2.72	3.08	2.56	6.89	4.06	10.21	3.24	2.86
PE.CA.PJ15	21.501	3.0681	19.2142	2.95565		TP53_mut	NA	NA	NA	NA	NA	NA	NA	NA	NA	NA	NA	NA	NA	NA	NA	NA	NA	NA	NA	NA	NA	NA	NA	NA	NA	NA	NA	10.94	3.24	4.72	3.38	3.12	3.73	3.25	3.13	2.98	3.59	3.3	6.28	2.79	5.24	3.06	3.25
RPMI.2650					HPV-negative		2	2	2	2	2	2	2	2	2	2	2	2	2	1	2	1	2	2	2	2	2	2	2	2	2	2	2	9.37	2.49	3.93	2.63	2.56	2.65	2.42	2.44	2.39	2.56	2.43	2.86	3.31	3.16	3.08	2.79
SAS	12.5705	2.53136	17.9066	2.88517	HPV-negative	TP53_mut	4	3	2	4	4	2	3	2	3	4	4	3	4	2	4	2	2	3	4	2	2	2	3	2	3	2	3	9.09	3.09	6.05	3.13	2.67	3.48	2.79	2.85	2.65	2.78	2.76	3.58	2.81	3.02	3.22	2.85
SAT	4.97559	1.60454	20.903	3.03989	HPV-negative	TP53_mut	4	3	2	4	4	3	4	4	3	3	5	4	4	2	5	2	2	3	4	2	2	3	4	7	3	2	3	9.29	3.12	3.03	2.66	2.26	3.01	2.28	2.63	2.68	2.78	2.55	6.46	2.84	7.42	3.01	2.91
SCC-15	17.1689	2.8431	61.9333	4.12606	HPV-negative	TP53_mut	8	3	3	10	10	3	3	5	3	3	4	4	4	2	4	2	3	3	10	3	3	3	3	3	2	3	3	11.32	2.95	2.74	2.89	2.41	3.17	2.78	2.65	2.55	2.75	2.46	7.07	2.77	3.4	3.15	2.47
SCC.25	24.0979	3.18212	23.556	3.15938	HPV-negative	TP53_mut	5	2	2	7	5	1	2	2	2	2	3	2	3	1	2	1	1	2	5	1	1	1	2	3	2	1	2	10.94	3.64	3.22	2.99	2.53	3.07	2.78	2.5	2.32	2.95	2.51	6.32	2.82	5.16	2.73	2.81
SCC.4	24.4075	3.19489	19.3025	2.96024	HPV-negative	TP53_mut	9	2	3	9	9	3	3	3	3	4	6	3	5	1	4	1	3	3	9	3	3	3	3	3	3	3	3	10.44	2.7	3.06	2.4	2.2	3.02	2.52	2.94	2.51	2.72	2.39	6.7	2.88	3.91	3	2.7
SCC.9	12.1282	2.49553	26.3627	3.27195	HPV-negative	TP53_mut	4	3	3	4	4	3	2	2	3	2	10	4	4	2	4	2	2	3	4	2	3	2	2	2	3	3	3	9.09	3.36	3.81	3.34	2.99	3.51	3.16	3.01	2.94	3.3	3.06	7.48	2.61	3.24	3	3.35
SKN.3	4.47758	1.49908	12.028	2.48723	HPV-negative	TP53_mut	3	3	2	3	3	3	4	3	3	2	4	4	5	2	2	2	2	4	3	2	4	2	4	4	3	2	4	9.25	3.91	4.45	2.83	2.53	3.16	2.64	2.65	2.85	2.9	2.64	7.02	5.06	4.49	2.81	2.99
[truncated: 851 more columns]
